# Supplementary material for: Experimental evolution reveals hidden diversity in evolutionary pathways
Source: eLife. 2015 Mar 25;4:e07074. doi: 10.7554/eLife.07074 (PMC4395868; doi:10.7554/eLife.07074)
Supplement: Supplementary file 1. — Phyre2 pdb model of PFLU5960. DOI: http://dx.doi.org/10.7554/eLife.07074.016 [file elife07074s002.pdb]

REMARK  99  Chain ID : 1
REMARK  99  Residues : 554
REMARK  99  Atoms    : 4349
REMARK  99  File     : final.sc.pdb
ATOM      1  N   MET     1     -17.070  13.159 -28.555  1.00  0.00              
ATOM      2  CA  MET     1     -16.144  12.488 -27.615  1.00  0.00              
ATOM      3  CB  MET     1     -15.449  11.303 -28.308  1.00  0.00              
ATOM      4  C   MET     1     -15.100  13.438 -27.129  1.00  0.00              
ATOM      5  O   MET     1     -15.075  13.798 -25.953  1.00  0.00              
ATOM      6  CG  MET     1     -16.397  10.140 -28.608  1.00  0.00           C  
ATOM      7  SD  MET     1     -15.623   8.713 -29.426  1.00  0.00           S  
ATOM      8  CE  MET     1     -17.153   7.737 -29.508  1.00  0.00           C  
ATOM      9  N   SER     2     -14.212  13.881 -28.038  1.00  0.00              
ATOM     10  CA  SER     2     -13.164  14.782 -27.659  1.00  0.00              
ATOM     11  CB  SER     2     -12.255  15.170 -28.838  1.00  0.00              
ATOM     12  C   SER     2     -13.804  16.033 -27.145  1.00  0.00              
ATOM     13  O   SER     2     -13.362  16.587 -26.140  1.00  0.00              
ATOM     14  OG  SER     2     -12.999  15.887 -29.812  1.00  0.00           O  
ATOM     15  N   THR     3     -14.875  16.515 -27.810  1.00  0.00              
ATOM     16  CA  THR     3     -15.440  17.757 -27.359  1.00  0.00              
ATOM     17  CB  THR     3     -14.977  18.923 -28.180  1.00  0.00              
ATOM     18  C   THR     3     -16.961  17.795 -27.373  1.00  0.00              
ATOM     19  O   THR     3     -17.506  18.672 -26.704  1.00  0.00              
ATOM     20  OG1 THR     3     -15.400  18.773 -29.527  1.00  0.00           O  
ATOM     21  CG2 THR     3     -13.442  18.993 -28.109  1.00  0.00           C  
ATOM     22  N   PRO     4     -17.718  16.950 -28.040  1.00  0.00              
ATOM     23  CA  PRO     4     -19.158  17.134 -27.997  1.00  0.00              
ATOM     24  CB  PRO     4     -19.711  16.573 -29.311  1.00  0.00              
ATOM     25  C   PRO     4     -19.980  16.705 -26.816  1.00  0.00              
ATOM     26  O   PRO     4     -19.506  15.921 -25.995  1.00  0.00              
ATOM     27  CD  PRO     4     -17.308  16.479 -29.356  1.00  0.00           C  
ATOM     28  CG  PRO     4     -18.548  15.784 -29.928  1.00  0.00           C  
ATOM     29  N   VAL     5     -21.232  17.232 -26.734  1.00  0.00              
ATOM     30  CA  VAL     5     -22.173  16.916 -25.688  1.00  0.00              
ATOM     31  CB  VAL     5     -22.768  18.119 -25.020  1.00  0.00              
ATOM     32  C   VAL     5     -23.306  16.136 -26.276  1.00  0.00              
ATOM     33  O   VAL     5     -23.957  16.589 -27.216  1.00  0.00              
ATOM     34  CG1 VAL     5     -23.752  17.629 -23.944  1.00  0.00           C  
ATOM     35  CG2 VAL     5     -21.631  19.002 -24.472  1.00  0.00           C  
ATOM     36  N   GLU     6     -23.568  14.922 -25.743  1.00  0.00              
ATOM     37  CA  GLU     6     -24.618  14.130 -26.323  1.00  0.00              
ATOM     38  CB  GLU     6     -24.628  12.661 -25.874  1.00  0.00              
ATOM     39  C   GLU     6     -25.989  14.714 -26.095  1.00  0.00              
ATOM     40  O   GLU     6     -26.672  14.985 -27.082  1.00  0.00              
ATOM     41  CG  GLU     6     -25.780  11.869 -26.502  1.00  0.00           C  
ATOM     42  CD  GLU     6     -25.726  10.438 -25.985  1.00  0.00           C  
ATOM     43  OE1 GLU     6     -24.595   9.907 -25.826  1.00  0.00           O  
ATOM     44  OE2 GLU     6     -26.818   9.855 -25.749  1.00  0.00           O  
ATOM     45  N   PRO     7     -26.473  14.937 -24.891  1.00  0.00              
ATOM     46  CA  PRO     7     -27.798  15.492 -24.779  1.00  0.00              
ATOM     47  CB  PRO     7     -28.359  15.042 -23.432  1.00  0.00              
ATOM     48  C   PRO     7     -27.641  16.963 -24.913  1.00  0.00              
ATOM     49  O   PRO     7     -26.795  17.516 -24.213  1.00  0.00              
ATOM     50  CD  PRO     7     -26.138  14.133 -23.729  1.00  0.00           C  
ATOM     51  CG  PRO     7     -27.120  14.592 -22.639  1.00  0.00           C  
ATOM     52  N   LEU     8     -28.434  17.627 -25.764  1.00  0.00              
ATOM     53  CA  LEU     8     -28.251  19.038 -25.816  1.00  0.00              
ATOM     54  CB  LEU     8     -27.085  19.478 -26.716  1.00  0.00              
ATOM     55  C   LEU     8     -29.442  19.688 -26.404  1.00  0.00              
ATOM     56  O   LEU     8     -29.296  20.520 -27.297  1.00  0.00              
ATOM     57  CG  LEU     8     -25.675  19.212 -26.156  1.00  0.00           C  
ATOM     58  CD1 LEU     8     -24.594  19.688 -27.140  1.00  0.00           C  
ATOM     59  CD2 LEU     8     -25.497  19.857 -24.773  1.00  0.00           C  
ATOM     60  N   ARG     9     -30.655  19.402 -25.914  1.00  0.00              
ATOM     61  CA  ARG     9     -31.673  20.069 -26.642  1.00  0.00              
ATOM     62  CB  ARG     9     -32.311  19.120 -27.671  1.00  0.00              
ATOM     63  C   ARG     9     -32.712  20.629 -25.745  1.00  0.00              
ATOM     64  O   ARG     9     -33.704  19.969 -25.435  1.00  0.00              
ATOM     65  CG  ARG     9     -32.728  17.803 -27.019  1.00  0.00           C  
ATOM     66  CD  ARG     9     -32.881  16.617 -27.974  1.00  0.00           C  
ATOM     67  NE  ARG     9     -34.294  16.543 -28.433  1.00  0.00           N  
ATOM     68  CZ  ARG     9     -34.586  15.814 -29.549  1.00  0.00           C  
ATOM     69  NH1 ARG     9     -33.572  15.323 -30.318  1.00  0.00           N  
ATOM     70  NH2 ARG     9     -35.883  15.564 -29.893  1.00  0.00           N  
ATOM     71  N   LEU    10     -32.531  21.889 -25.300  1.00  0.00              
ATOM     72  CA  LEU    10     -33.616  22.318 -24.492  1.00  0.00              
ATOM     73  CB  LEU    10     -33.432  22.018 -22.978  1.00  0.00              
ATOM     74  C   LEU    10     -33.999  23.742 -24.802  1.00  0.00              
ATOM     75  O   LEU    10     -33.157  24.573 -25.149  1.00  0.00              
ATOM     76  CG  LEU    10     -32.979  20.624 -22.491  1.00  0.00           C  
ATOM     77  CD1 LEU    10     -31.618  20.197 -23.063  1.00  0.00           C  
ATOM     78  CD2 LEU    10     -32.876  20.637 -20.955  1.00  0.00           C  
ATOM     79  N   LEU    11     -35.313  24.045 -24.687  1.00  0.00              
ATOM     80  CA  LEU    11     -35.882  25.327 -25.011  1.00  0.00              
ATOM     81  CB  LEU    11     -37.127  25.197 -25.918  1.00  0.00              
ATOM     82  C   LEU    11     -36.259  26.043 -23.745  1.00  0.00              
ATOM     83  O   LEU    11     -36.861  25.457 -22.847  1.00  0.00              
ATOM     84  CG  LEU    11     -37.885  26.491 -26.296  1.00  0.00           C  
ATOM     85  CD1 LEU    11     -38.660  27.073 -25.105  1.00  0.00           C  
ATOM     86  CD2 LEU    11     -36.972  27.520 -26.978  1.00  0.00           C  
ATOM     87  N   LEU    12     -35.913  27.350 -23.658  1.00  0.00              
ATOM     88  CA  LEU    12     -36.164  28.155 -22.492  1.00  0.00              
ATOM     89  CB  LEU    12     -34.942  28.987 -22.067  1.00  0.00              
ATOM     90  C   LEU    12     -37.260  29.138 -22.746  1.00  0.00              
ATOM     91  O   LEU    12     -37.254  29.816 -23.770  1.00  0.00              
ATOM     92  CG  LEU    12     -35.188  29.863 -20.824  1.00  0.00           C  
ATOM     93  CD1 LEU    12     -35.415  29.007 -19.569  1.00  0.00           C  
ATOM     94  CD2 LEU    12     -34.077  30.911 -20.651  1.00  0.00           C  
ATOM     95  N   LEU    13     -38.217  29.258 -21.794  1.00  0.00              
ATOM     96  CA  LEU    13     -39.328  30.151 -21.995  1.00  0.00              
ATOM     97  CB  LEU    13     -40.643  29.412 -22.301  1.00  0.00              
ATOM     98  C   LEU    13     -39.627  31.016 -20.817  1.00  0.00              
ATOM     99  O   LEU    13     -39.965  30.522 -19.743  1.00  0.00              
ATOM    100  CG  LEU    13     -41.880  30.332 -22.305  1.00  0.00           C  
ATOM    101  CD1 LEU    13     -41.808  31.382 -23.424  1.00  0.00           C  
ATOM    102  CD2 LEU    13     -43.181  29.513 -22.319  1.00  0.00           C  
ATOM    103  N   ALA    14     -39.555  32.350 -21.024  1.00  0.00              
ATOM    104  CA  ALA    14     -39.915  33.311 -20.012  1.00  0.00              
ATOM    105  CB  ALA    14     -38.800  33.561 -18.983  1.00  0.00              
ATOM    106  C   ALA    14     -40.188  34.613 -20.707  1.00  0.00              
ATOM    107  O   ALA    14     -39.523  34.958 -21.683  1.00  0.00              
ATOM    108  N   ASP    15     -41.192  35.367 -20.213  1.00  0.00              
ATOM    109  CA  ASP    15     -41.576  36.628 -20.790  1.00  0.00              
ATOM    110  CB  ASP    15     -42.921  37.166 -20.263  1.00  0.00              
ATOM    111  C   ASP    15     -40.532  37.674 -20.546  1.00  0.00              
ATOM    112  O   ASP    15     -40.364  38.575 -21.366  1.00  0.00              
ATOM    113  CG  ASP    15     -42.797  37.482 -18.780  1.00  0.00           C  
ATOM    114  OD1 ASP    15     -41.958  36.836 -18.098  1.00  0.00           O  
ATOM    115  OD2 ASP    15     -43.544  38.381 -18.309  1.00  0.00           O  
ATOM    116  N   GLU    16     -39.810  37.601 -19.410  1.00  0.00              
ATOM    117  CA  GLU    16     -38.892  38.665 -19.113  1.00  0.00              
ATOM    118  CB  GLU    16     -38.765  38.991 -17.616  1.00  0.00              
ATOM    119  C   GLU    16     -37.524  38.355 -19.605  1.00  0.00              
ATOM    120  O   GLU    16     -36.891  37.362 -19.244  1.00  0.00              
ATOM    121  CG  GLU    16     -40.014  39.651 -17.031  1.00  0.00           C  
ATOM    122  CD  GLU    16     -39.741  39.945 -15.564  1.00  0.00           C  
ATOM    123  OE1 GLU    16     -38.579  39.733 -15.125  1.00  0.00           O  
ATOM    124  OE2 GLU    16     -40.689  40.389 -14.864  1.00  0.00           O  
ATOM    125  N   PRO    17     -37.045  39.232 -20.436  1.00  0.00              
ATOM    126  CA  PRO    17     -35.733  39.013 -20.939  1.00  0.00              
ATOM    127  CB  PRO    17     -35.560  39.990 -22.101  1.00  0.00              
ATOM    128  C   PRO    17     -34.845  39.250 -19.764  1.00  0.00              
ATOM    129  O   PRO    17     -35.170  40.086 -18.916  1.00  0.00              
ATOM    130  CD  PRO    17     -37.887  39.931 -21.392  1.00  0.00           C  
ATOM    131  CG  PRO    17     -36.996  40.159 -22.629  1.00  0.00           C  
ATOM    132  N   ALA    18     -33.694  38.565 -19.752  1.00  0.00              
ATOM    133  CA  ALA    18     -32.719  38.548 -18.700  1.00  0.00              
ATOM    134  CB  ALA    18     -32.626  39.883 -17.941  1.00  0.00              
ATOM    135  C   ALA    18     -33.002  37.461 -17.698  1.00  0.00              
ATOM    136  O   ALA    18     -32.061  36.950 -17.096  1.00  0.00              
ATOM    137  N   TRP    19     -34.259  37.036 -17.473  1.00  0.00              
ATOM    138  CA  TRP    19     -34.403  35.863 -16.651  1.00  0.00              
ATOM    139  CB  TRP    19     -35.839  35.589 -16.187  1.00  0.00              
ATOM    140  C   TRP    19     -33.977  34.759 -17.555  1.00  0.00              
ATOM    141  O   TRP    19     -33.351  33.784 -17.146  1.00  0.00              
ATOM    142  CG  TRP    19     -35.879  34.541 -15.103  1.00  0.00           C  
ATOM    143  CD2 TRP    19     -35.706  34.851 -13.712  1.00  0.00           C  
ATOM    144  CD1 TRP    19     -36.039  33.188 -15.182  1.00  0.00           C  
ATOM    145  NE1 TRP    19     -35.972  32.635 -13.925  1.00  0.00           N  
ATOM    146  CE2 TRP    19     -35.768  33.648 -13.011  1.00  0.00           C  
ATOM    147  CE3 TRP    19     -35.506  36.042 -13.075  1.00  0.00           C  
ATOM    148  CZ2 TRP    19     -35.631  33.619 -11.652  1.00  0.00           C  
ATOM    149  CZ3 TRP    19     -35.373  36.010 -11.704  1.00  0.00           C  
ATOM    150  CH2 TRP    19     -35.434  34.821 -11.008  1.00  0.00           C  
ATOM    151  N   ALA    20     -34.353  34.910 -18.840  1.00  0.00              
ATOM    152  CA  ALA    20     -34.020  33.980 -19.873  1.00  0.00              
ATOM    153  CB  ALA    20     -34.636  34.354 -21.231  1.00  0.00              
ATOM    154  C   ALA    20     -32.536  33.981 -20.032  1.00  0.00              
ATOM    155  O   ALA    20     -31.929  32.929 -20.206  1.00  0.00              
ATOM    156  N   ALA    21     -31.910  35.173 -19.980  1.00  0.00              
ATOM    157  CA  ALA    21     -30.489  35.275 -20.175  1.00  0.00              
ATOM    158  CB  ALA    21     -29.993  36.731 -20.197  1.00  0.00              
ATOM    159  C   ALA    21     -29.745  34.564 -19.080  1.00  0.00              
ATOM    160  O   ALA    21     -28.768  33.869 -19.350  1.00  0.00              
ATOM    161  N   LEU    22     -30.168  34.720 -17.808  1.00  0.00              
ATOM    162  CA  LEU    22     -29.460  34.068 -16.733  1.00  0.00              
ATOM    163  CB  LEU    22     -29.961  34.439 -15.323  1.00  0.00              
ATOM    164  C   LEU    22     -29.583  32.586 -16.867  1.00  0.00              
ATOM    165  O   LEU    22     -28.619  31.851 -16.665  1.00  0.00              
ATOM    166  CG  LEU    22     -29.400  35.761 -14.758  1.00  0.00           C  
ATOM    167  CD1 LEU    22     -29.752  36.976 -15.627  1.00  0.00           C  
ATOM    168  CD2 LEU    22     -29.817  35.940 -13.290  1.00  0.00           C  
ATOM    169  N   LEU    23     -30.785  32.096 -17.200  1.00  0.00              
ATOM    170  CA  LEU    23     -30.969  30.682 -17.291  1.00  0.00              
ATOM    171  CB  LEU    23     -32.443  30.292 -17.514  1.00  0.00              
ATOM    172  C   LEU    23     -30.161  30.157 -18.436  1.00  0.00              
ATOM    173  O   LEU    23     -29.557  29.090 -18.338  1.00  0.00              
ATOM    174  CG  LEU    23     -32.741  28.790 -17.333  1.00  0.00           C  
ATOM    175  CD1 LEU    23     -32.069  27.920 -18.407  1.00  0.00           C  
ATOM    176  CD2 LEU    23     -32.402  28.339 -15.903  1.00  0.00           C  
ATOM    177  N   ARG    24     -30.132  30.886 -19.568  1.00  0.00              
ATOM    178  CA  ARG    24     -29.400  30.370 -20.685  1.00  0.00              
ATOM    179  CB  ARG    24     -29.502  31.215 -21.962  1.00  0.00              
ATOM    180  C   ARG    24     -27.959  30.298 -20.316  1.00  0.00              
ATOM    181  O   ARG    24     -27.278  29.350 -20.697  1.00  0.00              
ATOM    182  CG  ARG    24     -28.978  30.452 -23.179  1.00  0.00           C  
ATOM    183  CD  ARG    24     -28.693  31.335 -24.391  1.00  0.00           C  
ATOM    184  NE  ARG    24     -27.386  32.000 -24.135  1.00  0.00           N  
ATOM    185  CZ  ARG    24     -26.736  32.643 -25.147  1.00  0.00           C  
ATOM    186  NH1 ARG    24     -27.284  32.675 -26.396  1.00  0.00           N  
ATOM    187  NH2 ARG    24     -25.539  33.253 -24.907  1.00  0.00           N  
ATOM    188  N   GLU    25     -27.456  31.306 -19.575  1.00  0.00              
ATOM    189  CA  GLU    25     -26.072  31.353 -19.191  1.00  0.00              
ATOM    190  CB  GLU    25     -25.617  32.703 -18.601  1.00  0.00              
ATOM    191  C   GLU    25     -25.756  30.247 -18.232  1.00  0.00              
ATOM    192  O   GLU    25     -24.627  29.784 -18.156  1.00  0.00              
ATOM    193  CG  GLU    25     -26.262  33.100 -17.277  1.00  0.00           C  
ATOM    194  CD  GLU    25     -25.683  34.451 -16.887  1.00  0.00           C  
ATOM    195  OE1 GLU    25     -24.608  34.469 -16.230  1.00  0.00           O  
ATOM    196  OE2 GLU    25     -26.303  35.485 -17.252  1.00  0.00           O  
ATOM    197  N   CYS    26     -26.685  29.800 -17.387  1.00  0.00              
ATOM    198  CA  CYS    26     -26.227  28.704 -16.586  1.00  0.00              
ATOM    199  CB  CYS    26     -27.226  28.286 -15.495  1.00  0.00              
ATOM    200  C   CYS    26     -26.005  27.514 -17.480  1.00  0.00              
ATOM    201  O   CYS    26     -24.976  26.845 -17.393  1.00  0.00              
ATOM    202  SG  CYS    26     -26.608  26.896 -14.499  1.00  0.00           S  
ATOM    203  N   LEU    27     -26.976  27.237 -18.378  1.00  0.00              
ATOM    204  CA  LEU    27     -26.979  26.070 -19.224  1.00  0.00              
ATOM    205  CB  LEU    27     -28.335  25.858 -19.918  1.00  0.00              
ATOM    206  C   LEU    27     -25.909  26.083 -20.281  1.00  0.00              
ATOM    207  O   LEU    27     -25.307  25.043 -20.547  1.00  0.00              
ATOM    208  CG  LEU    27     -29.480  25.614 -18.915  1.00  0.00           C  
ATOM    209  CD1 LEU    27     -30.796  25.288 -19.632  1.00  0.00           C  
ATOM    210  CD2 LEU    27     -29.099  24.553 -17.871  1.00  0.00           C  
ATOM    211  N   ALA    28     -25.666  27.232 -20.947  1.00  0.00              
ATOM    212  CA  ALA    28     -24.692  27.283 -22.008  1.00  0.00              
ATOM    213  CB  ALA    28     -24.719  28.603 -22.805  1.00  0.00              
ATOM    214  C   ALA    28     -23.311  27.038 -21.452  1.00  0.00              
ATOM    215  O   ALA    28     -22.507  26.349 -22.076  1.00  0.00              
ATOM    216  N   PRO    29     -22.995  27.613 -20.320  1.00  0.00              
ATOM    217  CA  PRO    29     -21.771  27.248 -19.670  1.00  0.00              
ATOM    218  CB  PRO    29     -21.568  28.268 -18.565  1.00  0.00              
ATOM    219  C   PRO    29     -21.648  25.792 -19.350  1.00  0.00              
ATOM    220  O   PRO    29     -20.525  25.306 -19.223  1.00  0.00              
ATOM    221  CD  PRO    29     -23.075  29.060 -20.322  1.00  0.00           C  
ATOM    222  CG  PRO    29     -22.049  29.549 -19.273  1.00  0.00           C  
ATOM    223  N   MET    30     -22.777  25.087 -19.193  1.00  0.00              
ATOM    224  CA  MET    30     -22.788  23.664 -19.039  1.00  0.00              
ATOM    225  CB  MET    30     -24.192  23.139 -18.696  1.00  0.00              
ATOM    226  C   MET    30     -22.367  23.104 -20.370  1.00  0.00              
ATOM    227  O   MET    30     -21.750  22.044 -20.453  1.00  0.00              
ATOM    228  CG  MET    30     -24.678  23.631 -17.332  1.00  0.00           C  
ATOM    229  SD  MET    30     -23.717  22.996 -15.925  1.00  0.00           S  
ATOM    230  CE  MET    30     -24.278  24.270 -14.758  1.00  0.00           C  
ATOM    231  N   GLY    31     -22.704  23.824 -21.461  1.00  0.00              
ATOM    232  CA  GLY    31     -22.360  23.435 -22.801  1.00  0.00              
ATOM    233  C   GLY    31     -23.563  22.828 -23.444  1.00  0.00              
ATOM    234  O   GLY    31     -23.484  22.257 -24.531  1.00  0.00              
ATOM    235  N   ASP    32     -24.719  22.933 -22.769  1.00  0.00              
ATOM    236  CA  ASP    32     -25.920  22.371 -23.297  1.00  0.00              
ATOM    237  CB  ASP    32     -26.979  22.080 -22.217  1.00  0.00              
ATOM    238  C   ASP    32     -26.537  23.308 -24.263  1.00  0.00              
ATOM    239  O   ASP    32     -26.128  24.459 -24.408  1.00  0.00              
ATOM    240  CG  ASP    32     -26.473  20.946 -21.336  1.00  0.00           C  
ATOM    241  OD1 ASP    32     -25.500  20.260 -21.751  1.00  0.00           O  
ATOM    242  OD2 ASP    32     -27.055  20.748 -20.236  1.00  0.00           O  
ATOM    243  N   GLY    33     -27.540  22.782 -24.983  1.00  0.00              
ATOM    244  CA  GLY    33     -28.340  23.588 -25.840  1.00  0.00              
ATOM    245  C   GLY    33     -29.677  23.541 -25.165  1.00  0.00              
ATOM    246  O   GLY    33     -30.710  23.697 -25.810  1.00  0.00              
ATOM    247  N   ALA    34     -29.640  23.339 -23.823  1.00  0.00              
ATOM    248  CA  ALA    34     -30.736  23.185 -22.893  1.00  0.00              
ATOM    249  CB  ALA    34     -30.260  22.883 -21.463  1.00  0.00              
ATOM    250  C   ALA    34     -31.545  24.457 -22.839  1.00  0.00              
ATOM    251  O   ALA    34     -32.727  24.522 -22.527  1.00  0.00              
ATOM    252  N   VAL    35     -30.932  25.607 -22.963  1.00  0.00              
ATOM    253  CA  VAL    35     -31.908  26.616 -23.207  1.00  0.00              
ATOM    254  CB  VAL    35     -32.127  27.518 -22.041  1.00  0.00              
ATOM    255  C   VAL    35     -31.193  27.357 -24.262  1.00  0.00              
ATOM    256  O   VAL    35     -31.134  28.585 -24.278  1.00  0.00              
ATOM    257  CG1 VAL    35     -32.951  26.775 -20.977  1.00  0.00           C  
ATOM    258  CG2 VAL    35     -30.736  27.902 -21.531  1.00  0.00           C  
ATOM    259  N   LEU    36     -30.627  26.569 -25.194  1.00  0.00              
ATOM    260  CA  LEU    36     -29.838  27.155 -26.210  1.00  0.00              
ATOM    261  CB  LEU    36     -29.209  26.097 -27.137  1.00  0.00              
ATOM    262  C   LEU    36     -30.780  28.006 -26.966  1.00  0.00              
ATOM    263  O   LEU    36     -30.446  29.113 -27.379  1.00  0.00              
ATOM    264  CG  LEU    36     -28.120  26.622 -28.098  1.00  0.00           C  
ATOM    265  CD1 LEU    36     -27.566  25.484 -28.970  1.00  0.00           C  
ATOM    266  CD2 LEU    36     -28.597  27.817 -28.936  1.00  0.00           C  
ATOM    267  N   ILE    37     -32.013  27.510 -27.138  1.00  0.00              
ATOM    268  CA  ILE    37     -32.981  28.289 -27.837  1.00  0.00              
ATOM    269  CB  ILE    37     -33.801  27.470 -28.794  1.00  0.00              
ATOM    270  C   ILE    37     -33.885  28.877 -26.804  1.00  0.00              
ATOM    271  O   ILE    37     -34.139  28.268 -25.765  1.00  0.00              
ATOM    272  CG2 ILE    37     -34.473  26.336 -28.003  1.00  0.00           C  
ATOM    273  CG1 ILE    37     -34.764  28.361 -29.596  1.00  0.00           C  
ATOM    274  CD1 ILE    37     -35.410  27.642 -30.780  1.00  0.00           C  
ATOM    275  N   SER    38     -34.336  30.128 -27.035  1.00  0.00              
ATOM    276  CA  SER    38     -35.214  30.756 -26.092  1.00  0.00              
ATOM    277  CB  SER    38     -34.558  31.880 -25.273  1.00  0.00              
ATOM    278  C   SER    38     -36.388  31.337 -26.812  1.00  0.00              
ATOM    279  O   SER    38     -36.360  31.544 -28.026  1.00  0.00              
ATOM    280  OG  SER    38     -33.585  31.334 -24.394  1.00  0.00           O  
ATOM    281  N   ALA    39     -37.492  31.561 -26.062  1.00  0.00              
ATOM    282  CA  ALA    39     -38.658  32.181 -26.613  1.00  0.00              
ATOM    283  CB  ALA    39     -39.748  31.177 -27.039  1.00  0.00              
ATOM    284  C   ALA    39     -39.256  33.053 -25.542  1.00  0.00              
ATOM    285  O   ALA    39     -39.247  32.721 -24.360  1.00  0.00              
ATOM    286  N   PRO    40     -39.679  34.215 -25.959  1.00  0.00              
ATOM    287  CA  PRO    40     -40.286  35.187 -25.082  1.00  0.00              
ATOM    288  CB  PRO    40     -39.988  36.556 -25.686  1.00  0.00              
ATOM    289  C   PRO    40     -41.761  34.989 -24.819  1.00  0.00              
ATOM    290  O   PRO    40     -42.280  35.660 -23.927  1.00  0.00              
ATOM    291  CD  PRO    40     -39.014  34.856 -27.088  1.00  0.00           C  
ATOM    292  CG  PRO    40     -39.620  36.263 -27.150  1.00  0.00           C  
ATOM    293  N   ASN    41     -42.463  34.132 -25.585  1.00  0.00              
ATOM    294  CA  ASN    41     -43.886  34.049 -25.389  1.00  0.00              
ATOM    295  CB  ASN    41     -44.656  35.047 -26.275  1.00  0.00              
ATOM    296  C   ASN    41     -44.348  32.663 -25.761  1.00  0.00              
ATOM    297  O   ASN    41     -43.575  31.822 -26.213  1.00  0.00              
ATOM    298  CG  ASN    41     -46.075  35.187 -25.747  1.00  0.00           C  
ATOM    299  OD1 ASN    41     -46.320  35.056 -24.549  1.00  0.00           O  
ATOM    300  ND2 ASN    41     -47.042  35.455 -26.665  1.00  0.00           N  
ATOM    301  N   TRP    42     -45.653  32.402 -25.559  1.00  0.00              
ATOM    302  CA  TRP    42     -46.316  31.147 -25.772  1.00  0.00              
ATOM    303  CB  TRP    42     -47.791  31.223 -25.339  1.00  0.00              
ATOM    304  C   TRP    42     -46.274  30.656 -27.193  1.00  0.00              
ATOM    305  O   TRP    42     -45.779  29.561 -27.461  1.00  0.00              
ATOM    306  CG  TRP    42     -48.672  30.110 -25.846  1.00  0.00           C  
ATOM    307  CD2 TRP    42     -49.602  30.296 -26.923  1.00  0.00           C  
ATOM    308  CD1 TRP    42     -48.804  28.815 -25.439  1.00  0.00           C  
ATOM    309  NE1 TRP    42     -49.756  28.179 -26.203  1.00  0.00           N  
ATOM    310  CE2 TRP    42     -50.256  29.082 -27.119  1.00  0.00           C  
ATOM    311  CE3 TRP    42     -49.888  31.395 -27.684  1.00  0.00           C  
ATOM    312  CZ2 TRP    42     -51.212  28.946 -28.086  1.00  0.00           C  
ATOM    313  CZ3 TRP    42     -50.850  31.255 -28.659  1.00  0.00           C  
ATOM    314  CH2 TRP    42     -51.498  30.053 -28.855  1.00  0.00           C  
ATOM    315  N   GLU    43     -46.764  31.464 -28.148  1.00  0.00              
ATOM    316  CA  GLU    43     -46.890  31.053 -29.519  1.00  0.00              
ATOM    317  CB  GLU    43     -47.559  32.122 -30.401  1.00  0.00              
ATOM    318  C   GLU    43     -45.539  30.779 -30.080  1.00  0.00              
ATOM    319  O   GLU    43     -45.363  29.816 -30.822  1.00  0.00              
ATOM    320  CG  GLU    43     -47.950  31.628 -31.798  1.00  0.00           C  
ATOM    321  CD  GLU    43     -46.754  31.748 -32.734  1.00  0.00           C  
ATOM    322  OE1 GLU    43     -45.725  32.347 -32.322  1.00  0.00           O  
ATOM    323  OE2 GLU    43     -46.862  31.247 -33.885  1.00  0.00           O  
ATOM    324  N   SER    44     -44.549  31.622 -29.738  1.00  0.00              
ATOM    325  CA  SER    44     -43.232  31.462 -30.282  1.00  0.00              
ATOM    326  CB  SER    44     -42.254  32.562 -29.833  1.00  0.00              
ATOM    327  C   SER    44     -42.683  30.152 -29.818  1.00  0.00              
ATOM    328  O   SER    44     -42.083  29.411 -30.594  1.00  0.00              
ATOM    329  OG  SER    44     -42.023  32.473 -28.435  1.00  0.00           O  
ATOM    330  N   VAL    45     -42.897  29.827 -28.530  1.00  0.00              
ATOM    331  CA  VAL    45     -42.364  28.618 -27.982  1.00  0.00              
ATOM    332  CB  VAL    45     -42.649  28.463 -26.521  1.00  0.00              
ATOM    333  C   VAL    45     -42.980  27.457 -28.693  1.00  0.00              
ATOM    334  O   VAL    45     -42.289  26.502 -29.047  1.00  0.00              
ATOM    335  CG1 VAL    45     -42.152  27.082 -26.062  1.00  0.00           C  
ATOM    336  CG2 VAL    45     -41.979  29.632 -25.787  1.00  0.00           C  
ATOM    337  N   SER    46     -44.304  27.524 -28.935  1.00  0.00              
ATOM    338  CA  SER    46     -45.024  26.452 -29.557  1.00  0.00              
ATOM    339  CB  SER    46     -46.524  26.753 -29.715  1.00  0.00              
ATOM    340  C   SER    46     -44.473  26.191 -30.925  1.00  0.00              
ATOM    341  O   SER    46     -44.246  25.041 -31.298  1.00  0.00              
ATOM    342  OG  SER    46     -47.178  25.654 -30.334  1.00  0.00           O  
ATOM    343  N   ARG    47     -44.243  27.248 -31.725  1.00  0.00              
ATOM    344  CA  ARG    47     -43.770  27.006 -33.059  1.00  0.00              
ATOM    345  CB  ARG    47     -43.748  28.244 -33.973  1.00  0.00              
ATOM    346  C   ARG    47     -42.386  26.433 -33.014  1.00  0.00              
ATOM    347  O   ARG    47     -42.058  25.535 -33.787  1.00  0.00              
ATOM    348  CG  ARG    47     -43.680  27.834 -35.449  1.00  0.00           C  
ATOM    349  CD  ARG    47     -42.342  28.086 -36.146  1.00  0.00           C  
ATOM    350  NE  ARG    47     -42.380  29.470 -36.697  1.00  0.00           N  
ATOM    351  CZ  ARG    47     -41.761  29.740 -37.884  1.00  0.00           C  
ATOM    352  NH1 ARG    47     -41.065  28.758 -38.528  1.00  0.00           N  
ATOM    353  NH2 ARG    47     -41.851  30.986 -38.434  1.00  0.00           N  
ATOM    354  N   LEU    48     -41.536  26.942 -32.099  1.00  0.00              
ATOM    355  CA  LEU    48     -40.167  26.514 -32.009  1.00  0.00              
ATOM    356  CB  LEU    48     -39.382  27.270 -30.923  1.00  0.00              
ATOM    357  C   LEU    48     -40.126  25.071 -31.627  1.00  0.00              
ATOM    358  O   LEU    48     -39.358  24.293 -32.187  1.00  0.00              
ATOM    359  CG  LEU    48     -39.334  28.793 -31.136  1.00  0.00           C  
ATOM    360  CD1 LEU    48     -38.452  29.475 -30.078  1.00  0.00           C  
ATOM    361  CD2 LEU    48     -38.934  29.149 -32.576  1.00  0.00           C  
ATOM    362  N   PHE    49     -40.965  24.684 -30.652  1.00  0.00              
ATOM    363  CA  PHE    49     -40.994  23.347 -30.139  1.00  0.00              
ATOM    364  CB  PHE    49     -41.999  23.191 -28.986  1.00  0.00              
ATOM    365  C   PHE    49     -41.425  22.414 -31.227  1.00  0.00              
ATOM    366  O   PHE    49     -40.862  21.335 -31.392  1.00  0.00              
ATOM    367  CG  PHE    49     -41.849  21.824 -28.413  1.00  0.00           C  
ATOM    368  CD1 PHE    49     -42.438  20.739 -29.019  1.00  0.00           C  
ATOM    369  CD2 PHE    49     -41.098  21.625 -27.278  1.00  0.00           C  
ATOM    370  CE1 PHE    49     -42.296  19.478 -28.489  1.00  0.00           C  
ATOM    371  CE2 PHE    49     -40.954  20.367 -26.742  1.00  0.00           C  
ATOM    372  CZ  PHE    49     -41.556  19.291 -27.347  1.00  0.00           C  
ATOM    373  N   ASP    50     -42.447  22.795 -32.011  1.00  0.00              
ATOM    374  CA  ASP    50     -42.944  21.882 -32.994  1.00  0.00              
ATOM    375  CB  ASP    50     -44.168  22.434 -33.747  1.00  0.00              
ATOM    376  C   ASP    50     -41.855  21.598 -33.976  1.00  0.00              
ATOM    377  O   ASP    50     -41.638  20.445 -34.346  1.00  0.00              
ATOM    378  CG  ASP    50     -44.976  21.249 -34.258  1.00  0.00           C  
ATOM    379  OD1 ASP    50     -44.553  20.090 -34.001  1.00  0.00           O  
ATOM    380  OD2 ASP    50     -46.035  21.486 -34.898  1.00  0.00           O  
ATOM    381  N   ASP    51     -41.143  22.644 -34.440  1.00  0.00              
ATOM    382  CA  ASP    51     -40.127  22.382 -35.415  1.00  0.00              
ATOM    383  CB  ASP    51     -39.576  23.644 -36.096  1.00  0.00              
ATOM    384  C   ASP    51     -38.953  21.633 -34.837  1.00  0.00              
ATOM    385  O   ASP    51     -38.595  20.573 -35.349  1.00  0.00              
ATOM    386  CG  ASP    51     -38.809  23.174 -37.327  1.00  0.00           C  
ATOM    387  OD1 ASP    51     -38.766  21.935 -37.558  1.00  0.00           O  
ATOM    388  OD2 ASP    51     -38.265  24.044 -38.057  1.00  0.00           O  
ATOM    389  N   ASP    52     -38.321  22.162 -33.760  1.00  0.00              
ATOM    390  CA  ASP    52     -37.119  21.565 -33.224  1.00  0.00              
ATOM    391  CB  ASP    52     -36.219  22.510 -32.395  1.00  0.00              
ATOM    392  C   ASP    52     -37.371  20.314 -32.423  1.00  0.00              
ATOM    393  O   ASP    52     -36.520  19.430 -32.363  1.00  0.00              
ATOM    394  CG  ASP    52     -36.855  22.929 -31.077  1.00  0.00           C  
ATOM    395  OD1 ASP    52     -38.046  22.606 -30.832  1.00  0.00           O  
ATOM    396  OD2 ASP    52     -36.134  23.590 -30.284  1.00  0.00           O  
ATOM    397  N   HIS    53     -38.534  20.215 -31.760  1.00  0.00              
ATOM    398  CA  HIS    53     -38.866  19.121 -30.894  1.00  0.00              
ATOM    399  CB  HIS    53     -39.292  17.807 -31.587  1.00  0.00              
ATOM    400  C   HIS    53     -37.788  18.897 -29.881  1.00  0.00              
ATOM    401  O   HIS    53     -37.345  17.771 -29.681  1.00  0.00              
ATOM    402  ND1 HIS    53     -38.052  17.588 -33.789  1.00  0.00           N  
ATOM    403  CG  HIS    53     -38.292  17.171 -32.500  1.00  0.00           C  
ATOM    404  NE2 HIS    53     -36.757  15.814 -33.441  1.00  0.00           N  
ATOM    405  CD2 HIS    53     -37.492  16.088 -32.302  1.00  0.00           C  
ATOM    406  CE1 HIS    53     -37.126  16.741 -34.307  1.00  0.00           C  
ATOM    407  N   SER    54     -37.381  19.962 -29.157  1.00  0.00              
ATOM    408  CA  SER    54     -36.290  19.852 -28.225  1.00  0.00              
ATOM    409  CB  SER    54     -35.945  21.164 -27.504  1.00  0.00              
ATOM    410  C   SER    54     -36.633  18.817 -27.199  1.00  0.00              
ATOM    411  O   SER    54     -37.800  18.457 -27.015  1.00  0.00              
ATOM    412  OG  SER    54     -37.041  21.577 -26.705  1.00  0.00           O  
ATOM    413  N   ALA    55     -35.581  18.291 -26.527  1.00  0.00              
ATOM    414  CA  ALA    55     -35.770  17.208 -25.608  1.00  0.00              
ATOM    415  CB  ALA    55     -34.478  16.731 -24.922  1.00  0.00              
ATOM    416  C   ALA    55     -36.672  17.673 -24.515  1.00  0.00              
ATOM    417  O   ALA    55     -37.726  17.088 -24.255  1.00  0.00              
ATOM    418  N   VAL    56     -36.316  18.802 -23.880  1.00  0.00              
ATOM    419  CA  VAL    56     -37.178  19.215 -22.831  1.00  0.00              
ATOM    420  CB  VAL    56     -36.812  18.714 -21.461  1.00  0.00              
ATOM    421  C   VAL    56     -37.278  20.701 -22.837  1.00  0.00              
ATOM    422  O   VAL    56     -36.515  21.391 -23.511  1.00  0.00              
ATOM    423  CG1 VAL    56     -35.531  19.403 -21.001  1.00  0.00           C  
ATOM    424  CG2 VAL    56     -38.007  18.925 -20.516  1.00  0.00           C  
ATOM    425  N   LEU    57     -38.281  21.236 -22.117  1.00  0.00              
ATOM    426  CA  LEU    57     -38.447  22.653 -22.119  1.00  0.00              
ATOM    427  CB  LEU    57     -39.790  23.124 -22.702  1.00  0.00              
ATOM    428  C   LEU    57     -38.421  23.152 -20.706  1.00  0.00              
ATOM    429  O   LEU    57     -38.906  22.502 -19.779  1.00  0.00              
ATOM    430  CG  LEU    57     -40.026  22.697 -24.159  1.00  0.00           C  
ATOM    431  CD1 LEU    57     -41.288  23.355 -24.739  1.00  0.00           C  
ATOM    432  CD2 LEU    57     -38.779  22.935 -25.014  1.00  0.00           C  
ATOM    433  N   LEU    58     -37.808  24.334 -20.510  1.00  0.00              
ATOM    434  CA  LEU    58     -37.871  24.984 -19.238  1.00  0.00              
ATOM    435  CB  LEU    58     -36.578  25.706 -18.822  1.00  0.00              
ATOM    436  C   LEU    58     -38.901  26.046 -19.436  1.00  0.00              
ATOM    437  O   LEU    58     -38.777  26.876 -20.337  1.00  0.00              
ATOM    438  CG  LEU    58     -35.411  24.764 -18.483  1.00  0.00           C  
ATOM    439  CD1 LEU    58     -34.999  23.920 -19.697  1.00  0.00           C  
ATOM    440  CD2 LEU    58     -34.235  25.545 -17.875  1.00  0.00           C  
ATOM    441  N   THR    59     -39.953  26.048 -18.596  1.00  0.00              
ATOM    442  CA  THR    59     -41.032  26.955 -18.860  1.00  0.00              
ATOM    443  CB  THR    59     -42.280  26.258 -19.314  1.00  0.00              
ATOM    444  C   THR    59     -41.401  27.699 -17.619  1.00  0.00              
ATOM    445  O   THR    59     -41.535  27.124 -16.540  1.00  0.00              
ATOM    446  OG1 THR    59     -42.777  25.423 -18.278  1.00  0.00           O  
ATOM    447  CG2 THR    59     -41.948  25.414 -20.556  1.00  0.00           C  
ATOM    448  N   THR    60     -41.594  29.026 -17.755  1.00  0.00              
ATOM    449  CA  THR    60     -42.017  29.839 -16.658  1.00  0.00              
ATOM    450  CB  THR    60     -41.545  31.262 -16.762  1.00  0.00              
ATOM    451  C   THR    60     -43.516  29.856 -16.670  1.00  0.00              
ATOM    452  O   THR    60     -44.144  30.004 -17.715  1.00  0.00              
ATOM    453  OG1 THR    60     -41.917  31.992 -15.605  1.00  0.00           O  
ATOM    454  CG2 THR    60     -42.167  31.893 -18.020  1.00  0.00           C  
ATOM    455  N   PRO    61     -44.100  29.639 -15.528  1.00  0.00              
ATOM    456  CA  PRO    61     -45.533  29.658 -15.480  1.00  0.00              
ATOM    457  CB  PRO    61     -45.930  28.962 -14.186  1.00  0.00              
ATOM    458  C   PRO    61     -46.223  30.964 -15.715  1.00  0.00              
ATOM    459  O   PRO    61     -47.355  30.923 -16.195  1.00  0.00              
ATOM    460  CD  PRO    61     -43.596  28.547 -14.712  1.00  0.00           C  
ATOM    461  CG  PRO    61     -44.814  27.919 -14.017  1.00  0.00           C  
ATOM    462  N   SER    62     -45.589  32.112 -15.414  1.00  0.00              
ATOM    463  CA  SER    62     -46.337  33.335 -15.552  1.00  0.00              
ATOM    464  CB  SER    62     -46.028  34.359 -14.445  1.00  0.00              
ATOM    465  C   SER    62     -46.034  34.003 -16.858  1.00  0.00              
ATOM    466  O   SER    62     -44.888  34.348 -17.134  1.00  0.00              
ATOM    467  OG  SER    62     -46.795  35.538 -14.639  1.00  0.00           O  
ATOM    468  N   LEU    63     -47.063  34.189 -17.718  1.00  0.00              
ATOM    469  CA  LEU    63     -46.821  34.946 -18.915  1.00  0.00              
ATOM    470  CB  LEU    63     -45.884  34.223 -19.914  1.00  0.00              
ATOM    471  C   LEU    63     -48.142  35.375 -19.519  1.00  0.00              
ATOM    472  O   LEU    63     -49.134  34.647 -19.447  1.00  0.00              
ATOM    473  CG  LEU    63     -46.510  33.244 -20.917  1.00  0.00           C  
ATOM    474  CD1 LEU    63     -47.064  34.004 -22.126  1.00  0.00           C  
ATOM    475  CD2 LEU    63     -45.524  32.134 -21.316  1.00  0.00           C  
ATOM    476  N   GLN    64     -48.156  36.583 -20.144  1.00  0.00              
ATOM    477  CA  GLN    64     -49.282  37.279 -20.739  1.00  0.00              
ATOM    478  CB  GLN    64     -48.812  38.364 -21.730  1.00  0.00              
ATOM    479  C   GLN    64     -50.064  36.280 -21.535  1.00  0.00              
ATOM    480  O   GLN    64     -49.465  35.284 -21.920  1.00  0.00              
ATOM    481  CG  GLN    64     -48.127  37.756 -22.960  1.00  0.00           C  
ATOM    482  CD  GLN    64     -47.959  38.824 -24.034  1.00  0.00           C  
ATOM    483  OE1 GLN    64     -48.011  40.021 -23.759  1.00  0.00           O  
ATOM    484  NE2 GLN    64     -47.757  38.374 -25.302  1.00  0.00           N  
ATOM    485  N   PRO    65     -51.328  36.540 -21.867  1.00  0.00              
ATOM    486  CA  PRO    65     -52.276  35.513 -22.262  1.00  0.00              
ATOM    487  CB  PRO    65     -53.391  36.212 -23.030  1.00  0.00              
ATOM    488  C   PRO    65     -51.731  34.324 -22.995  1.00  0.00              
ATOM    489  O   PRO    65     -51.367  34.409 -24.161  1.00  0.00              
ATOM    490  CD  PRO    65     -51.673  37.814 -22.481  1.00  0.00           C  
ATOM    491  CG  PRO    65     -52.722  37.490 -23.556  1.00  0.00           C  
ATOM    492  N   GLY    66     -51.732  33.184 -22.294  1.00  0.00              
ATOM    493  CA  GLY    66     -51.162  31.932 -22.673  1.00  0.00              
ATOM    494  C   GLY    66     -50.065  31.716 -21.682  1.00  0.00              
ATOM    495  O   GLY    66     -48.889  31.975 -21.937  1.00  0.00              
ATOM    496  N   PRO    67     -50.447  31.190 -20.551  1.00  0.00              
ATOM    497  CA  PRO    67     -49.511  30.944 -19.492  1.00  0.00              
ATOM    498  CB  PRO    67     -50.310  30.993 -18.189  1.00  0.00              
ATOM    499  C   PRO    67     -48.753  29.666 -19.656  1.00  0.00              
ATOM    500  O   PRO    67     -48.990  28.907 -20.598  1.00  0.00              
ATOM    501  CD  PRO    67     -51.797  31.374 -20.040  1.00  0.00           C  
ATOM    502  CG  PRO    67     -51.768  30.789 -18.623  1.00  0.00           C  
ATOM    503  N   GLY    68     -47.840  29.425 -18.698  1.00  0.00              
ATOM    504  CA  GLY    68     -46.980  28.289 -18.643  1.00  0.00              
ATOM    505  C   GLY    68     -47.808  27.045 -18.526  1.00  0.00              
ATOM    506  O   GLY    68     -47.348  25.956 -18.849  1.00  0.00              
ATOM    507  N   ARG    69     -49.050  27.182 -18.037  1.00  0.00              
ATOM    508  CA  ARG    69     -49.993  26.122 -17.824  1.00  0.00              
ATOM    509  CB  ARG    69     -51.378  26.766 -17.616  1.00  0.00              
ATOM    510  C   ARG    69     -49.991  25.319 -19.089  1.00  0.00              
ATOM    511  O   ARG    69     -49.937  24.094 -19.036  1.00  0.00              
ATOM    512  CG  ARG    69     -52.591  25.877 -17.357  1.00  0.00           C  
ATOM    513  CD  ARG    69     -53.877  26.710 -17.397  1.00  0.00           C  
ATOM    514  NE  ARG    69     -55.033  25.858 -17.008  1.00  0.00           N  
ATOM    515  CZ  ARG    69     -56.285  26.403 -17.002  1.00  0.00           C  
ATOM    516  NH1 ARG    69     -56.465  27.695 -17.405  1.00  0.00           N  
ATOM    517  NH2 ARG    69     -57.356  25.663 -16.592  1.00  0.00           N  
ATOM    518  N   CYS    70     -50.037  25.967 -20.268  1.00  0.00              
ATOM    519  CA  CYS    70     -49.871  25.205 -21.484  1.00  0.00              
ATOM    520  CB  CYS    70     -50.469  25.888 -22.726  1.00  0.00              
ATOM    521  C   CYS    70     -48.369  25.040 -21.721  1.00  0.00              
ATOM    522  O   CYS    70     -47.570  25.879 -21.337  1.00  0.00              
ATOM    523  SG  CYS    70     -52.279  26.037 -22.630  1.00  0.00           S  
ATOM    524  N   SER    71     -47.929  23.950 -22.377  1.00  0.00              
ATOM    525  CA  SER    71     -46.530  23.523 -22.625  1.00  0.00              
ATOM    526  CB  SER    71     -45.707  23.353 -21.338  1.00  0.00              
ATOM    527  C   SER    71     -46.479  22.192 -23.386  1.00  0.00              
ATOM    528  O   SER    71     -47.462  22.009 -24.102  1.00  0.00              
ATOM    529  OG  SER    71     -46.237  22.292 -20.557  1.00  0.00           O  
ATOM    530  N   LEU    72     -45.325  21.363 -23.328  1.00  0.00              
ATOM    531  CA  LEU    72     -45.032  19.976 -23.783  1.00  0.00              
ATOM    532  CB  LEU    72     -44.443  19.932 -25.201  1.00  0.00              
ATOM    533  C   LEU    72     -44.100  19.284 -22.774  1.00  0.00              
ATOM    534  O   LEU    72     -44.215  19.726 -21.651  1.00  0.00              
ATOM    535  CG  LEU    72     -45.472  20.463 -26.222  1.00  0.00           C  
ATOM    536  CD1 LEU    72     -45.016  20.273 -27.673  1.00  0.00           C  
ATOM    537  CD2 LEU    72     -46.864  19.870 -25.954  1.00  0.00           C  
ATOM    538  N   PRO    73     -43.193  18.288 -22.928  1.00  0.00              
ATOM    539  CA  PRO    73     -42.441  17.724 -21.805  1.00  0.00              
ATOM    540  CB  PRO    73     -41.564  16.632 -22.399  1.00  0.00              
ATOM    541  C   PRO    73     -41.720  18.787 -21.069  1.00  0.00              
ATOM    542  O   PRO    73     -40.770  19.351 -21.610  1.00  0.00              
ATOM    543  CD  PRO    73     -43.166  17.417 -24.089  1.00  0.00           C  
ATOM    544  CG  PRO    73     -42.365  16.177 -23.638  1.00  0.00           C  
ATOM    545  N   CYS    74     -42.085  19.024 -19.795  1.00  0.00              
ATOM    546  CA  CYS    74     -41.530  20.246 -19.334  1.00  0.00              
ATOM    547  CB  CYS    74     -42.350  21.493 -19.712  1.00  0.00              
ATOM    548  C   CYS    74     -41.355  20.315 -17.867  1.00  0.00              
ATOM    549  O   CYS    74     -42.033  19.663 -17.070  1.00  0.00              
ATOM    550  SG  CYS    74     -42.312  21.860 -21.492  1.00  0.00           S  
ATOM    551  N   VAL    75     -40.379  21.169 -17.514  1.00  0.00              
ATOM    552  CA  VAL    75     -40.097  21.527 -16.174  1.00  0.00              
ATOM    553  CB  VAL    75     -38.634  21.557 -15.835  1.00  0.00              
ATOM    554  C   VAL    75     -40.595  22.923 -16.015  1.00  0.00              
ATOM    555  O   VAL    75     -40.250  23.819 -16.784  1.00  0.00              
ATOM    556  CG1 VAL    75     -38.108  20.123 -15.767  1.00  0.00           C  
ATOM    557  CG2 VAL    75     -37.910  22.398 -16.899  1.00  0.00           C  
ATOM    558  N   LEU    76     -41.442  23.156 -15.004  1.00  0.00              
ATOM    559  CA  LEU    76     -41.931  24.491 -14.872  1.00  0.00              
ATOM    560  CB  LEU    76     -43.427  24.590 -14.538  1.00  0.00              
ATOM    561  C   LEU    76     -41.113  25.174 -13.834  1.00  0.00              
ATOM    562  O   LEU    76     -40.582  24.531 -12.932  1.00  0.00              
ATOM    563  CG  LEU    76     -44.299  24.383 -15.791  1.00  0.00           C  
ATOM    564  CD1 LEU    76     -43.957  23.073 -16.515  1.00  0.00           C  
ATOM    565  CD2 LEU    76     -45.790  24.506 -15.455  1.00  0.00           C  
ATOM    566  N   LEU    77     -40.928  26.501 -13.990  1.00  0.00              
ATOM    567  CA  LEU    77     -40.176  27.258 -13.031  1.00  0.00              
ATOM    568  CB  LEU    77     -39.105  28.178 -13.642  1.00  0.00              
ATOM    569  C   LEU    77     -41.128  28.142 -12.308  1.00  0.00              
ATOM    570  O   LEU    77     -41.600  29.138 -12.854  1.00  0.00              
ATOM    571  CG  LEU    77     -38.385  29.042 -12.587  1.00  0.00           C  
ATOM    572  CD1 LEU    77     -37.644  28.174 -11.558  1.00  0.00           C  
ATOM    573  CD2 LEU    77     -37.475  30.092 -13.244  1.00  0.00           C  
ATOM    574  N   LEU    78     -41.408  27.829 -11.030  1.00  0.00              
ATOM    575  CA  LEU    78     -42.388  28.640 -10.386  1.00  0.00              
ATOM    576  CB  LEU    78     -43.626  27.876  -9.930  1.00  0.00              
ATOM    577  C   LEU    78     -41.807  29.364  -9.231  1.00  0.00              
ATOM    578  O   LEU    78     -40.608  29.303  -8.969  1.00  0.00              
ATOM    579  CG  LEU    78     -44.415  27.235 -11.087  1.00  0.00           C  
ATOM    580  CD1 LEU    78     -43.620  26.092 -11.736  1.00  0.00           C  
ATOM    581  CD2 LEU    78     -45.826  26.816 -10.645  1.00  0.00           C  
ATOM    582  N   GLU    79     -42.685  30.120  -8.546  1.00  0.00              
ATOM    583  CA  GLU    79     -42.325  30.905  -7.407  1.00  0.00              
ATOM    584  CB  GLU    79     -43.304  32.051  -7.081  1.00  0.00              
ATOM    585  C   GLU    79     -42.238  29.995  -6.228  1.00  0.00              
ATOM    586  O   GLU    79     -42.345  28.777  -6.351  1.00  0.00              
ATOM    587  CG  GLU    79     -44.771  31.630  -6.992  1.00  0.00           C  
ATOM    588  CD  GLU    79     -45.427  32.008  -8.313  1.00  0.00           C  
ATOM    589  OE1 GLU    79     -44.874  32.902  -9.007  1.00  0.00           O  
ATOM    590  OE2 GLU    79     -46.491  31.419  -8.642  1.00  0.00           O  
ATOM    591  N   GLN    80     -42.010  30.579  -5.041  1.00  0.00              
ATOM    592  CA  GLN    80     -41.797  29.808  -3.854  1.00  0.00              
ATOM    593  CB  GLN    80     -41.639  30.697  -2.608  1.00  0.00              
ATOM    594  C   GLN    80     -42.972  28.892  -3.625  1.00  0.00              
ATOM    595  O   GLN    80     -42.764  27.718  -3.326  1.00  0.00              
ATOM    596  CG  GLN    80     -41.090  29.967  -1.381  1.00  0.00           C  
ATOM    597  CD  GLN    80     -39.581  29.838  -1.552  1.00  0.00           C  
ATOM    598  OE1 GLN    80     -39.053  29.981  -2.654  1.00  0.00           O  
ATOM    599  NE2 GLN    80     -38.863  29.564  -0.430  1.00  0.00           N  
ATOM    600  N   GLU    81     -44.228  29.378  -3.758  1.00  0.00              
ATOM    601  CA  GLU    81     -45.384  28.516  -3.552  1.00  0.00              
ATOM    602  CB  GLU    81     -46.434  29.153  -2.635  1.00  0.00              
ATOM    603  C   GLU    81     -46.066  28.303  -4.885  1.00  0.00              
ATOM    604  O   GLU    81     -46.826  29.176  -5.307  1.00  0.00              
ATOM    605  CG  GLU    81     -47.668  28.276  -2.417  1.00  0.00           C  
ATOM    606  CD  GLU    81     -48.683  29.103  -1.642  1.00  0.00           C  
ATOM    607  OE1 GLU    81     -48.308  29.645  -0.569  1.00  0.00           O  
ATOM    608  OE2 GLU    81     -49.844  29.212  -2.119  1.00  0.00           O  
ATOM    609  N   PRO    82     -45.748  27.186  -5.547  1.00  0.00              
ATOM    610  CA  PRO    82     -46.322  26.801  -6.851  1.00  0.00              
ATOM    611  CB  PRO    82     -45.108  26.503  -7.717  1.00  0.00              
ATOM    612  C   PRO    82     -47.236  25.572  -6.963  1.00  0.00              
ATOM    613  O   PRO    82     -47.271  24.908  -5.932  1.00  0.00              
ATOM    614  CD  PRO    82     -44.353  26.807  -5.465  1.00  0.00           C  
ATOM    615  CG  PRO    82     -44.050  26.003  -6.731  1.00  0.00           C  
ATOM    616  N   LEU    83     -47.898  25.219  -8.169  1.00  0.00              
ATOM    617  CA  LEU    83     -48.710  24.021  -8.387  1.00  0.00              
ATOM    618  CB  LEU    83     -50.073  24.121  -7.680  1.00  0.00              
ATOM    619  C   LEU    83     -48.972  23.677  -9.896  1.00  0.00              
ATOM    620  O   LEU    83     -50.021  23.950 -10.490  1.00  0.00              
ATOM    621  CG  LEU    83     -50.866  22.805  -7.667  1.00  0.00           C  
ATOM    622  CD1 LEU    83     -50.122  21.722  -6.867  1.00  0.00           C  
ATOM    623  CD2 LEU    83     -52.300  23.030  -7.161  1.00  0.00           C  
ATOM    624  N   VAL    84     -48.073  22.984 -10.627  1.00  0.00              
ATOM    625  CA  VAL    84     -48.515  22.731 -11.977  1.00  0.00              
ATOM    626  CB  VAL    84     -47.607  23.338 -13.012  1.00  0.00              
ATOM    627  C   VAL    84     -48.587  21.242 -12.165  1.00  0.00              
ATOM    628  O   VAL    84     -48.481  20.709 -13.270  1.00  0.00              
ATOM    629  CG1 VAL    84     -48.256  23.186 -14.401  1.00  0.00           C  
ATOM    630  CG2 VAL    84     -47.336  24.800 -12.617  1.00  0.00           C  
ATOM    631  N   SER    85     -48.809  20.519 -11.058  1.00  0.00              
ATOM    632  CA  SER    85     -48.987  19.099 -11.114  1.00  0.00              
ATOM    633  CB  SER    85     -49.044  18.460  -9.717  1.00  0.00              
ATOM    634  C   SER    85     -50.273  18.856 -11.826  1.00  0.00              
ATOM    635  O   SER    85     -50.353  17.947 -12.647  1.00  0.00              
ATOM    636  OG  SER    85     -47.809  18.657  -9.043  1.00  0.00           O  
ATOM    637  N   PRO    86     -51.289  19.634 -11.557  1.00  0.00              
ATOM    638  CA  PRO    86     -52.522  19.396 -12.242  1.00  0.00              
ATOM    639  CB  PRO    86     -53.588  20.188 -11.492  1.00  0.00              
ATOM    640  C   PRO    86     -52.421  19.691 -13.695  1.00  0.00              
ATOM    641  O   PRO    86     -53.293  19.218 -14.413  1.00  0.00              
ATOM    642  CD  PRO    86     -51.539  20.102 -10.196  1.00  0.00           C  
ATOM    643  CG  PRO    86     -53.066  20.183 -10.045  1.00  0.00           C  
ATOM    644  N   LEU    87     -51.446  20.478 -14.199  1.00  0.00              
ATOM    645  CA  LEU    87     -51.586  20.498 -15.623  1.00  0.00              
ATOM    646  CB  LEU    87     -51.663  21.889 -16.267  1.00  0.00              
ATOM    647  C   LEU    87     -50.494  19.690 -16.248  1.00  0.00              
ATOM    648  O   LEU    87     -50.133  19.928 -17.395  1.00  0.00              
ATOM    649  CG  LEU    87     -52.167  21.755 -17.716  1.00  0.00           C  
ATOM    650  CD1 LEU    87     -53.457  20.921 -17.750  1.00  0.00           C  
ATOM    651  CD2 LEU    87     -52.400  23.120 -18.372  1.00  0.00           C  
ATOM    652  N   GLY    88     -49.964  18.693 -15.505  1.00  0.00              
ATOM    653  CA  GLY    88     -49.128  17.666 -16.087  1.00  0.00              
ATOM    654  C   GLY    88     -47.650  17.916 -16.154  1.00  0.00              
ATOM    655  O   GLY    88     -46.966  17.183 -16.868  1.00  0.00              
ATOM    656  N   VAL    89     -47.082  18.880 -15.408  1.00  0.00              
ATOM    657  CA  VAL    89     -45.674  19.112 -15.599  1.00  0.00              
ATOM    658  CB  VAL    89     -45.146  20.224 -14.751  1.00  0.00              
ATOM    659  C   VAL    89     -44.927  17.884 -15.182  1.00  0.00              
ATOM    660  O   VAL    89     -45.341  17.171 -14.267  1.00  0.00              
ATOM    661  CG1 VAL    89     -45.959  21.481 -15.072  1.00  0.00           C  
ATOM    662  CG2 VAL    89     -45.205  19.799 -13.274  1.00  0.00           C  
ATOM    663  N   SER    90     -43.824  17.595 -15.906  1.00  0.00              
ATOM    664  CA  SER    90     -42.999  16.450 -15.670  1.00  0.00              
ATOM    665  CB  SER    90     -41.986  16.193 -16.803  1.00  0.00              
ATOM    666  C   SER    90     -42.247  16.622 -14.389  1.00  0.00              
ATOM    667  O   SER    90     -42.177  15.696 -13.584  1.00  0.00              
ATOM    668  OG  SER    90     -41.074  17.275 -16.916  1.00  0.00           O  
ATOM    669  N   ASP    91     -41.654  17.814 -14.171  1.00  0.00              
ATOM    670  CA  ASP    91     -40.882  18.066 -12.986  1.00  0.00              
ATOM    671  CB  ASP    91     -39.402  17.683 -13.114  1.00  0.00              
ATOM    672  C   ASP    91     -40.900  19.536 -12.734  1.00  0.00              
ATOM    673  O   ASP    91     -41.390  20.313 -13.550  1.00  0.00              
ATOM    674  CG  ASP    91     -39.288  16.187 -12.903  1.00  0.00           C  
ATOM    675  OD1 ASP    91     -39.814  15.709 -11.863  1.00  0.00           O  
ATOM    676  OD2 ASP    91     -38.683  15.502 -13.771  1.00  0.00           O  
ATOM    677  N   TRP    92     -40.368  19.968 -11.574  1.00  0.00              
ATOM    678  CA  TRP    92     -40.384  21.376 -11.347  1.00  0.00              
ATOM    679  CB  TRP    92     -41.591  21.868 -10.516  1.00  0.00              
ATOM    680  C   TRP    92     -39.104  21.832 -10.751  1.00  0.00              
ATOM    681  O   TRP    92     -38.284  21.027 -10.312  1.00  0.00              
ATOM    682  CG  TRP    92     -41.899  21.119  -9.238  1.00  0.00           C  
ATOM    683  CD2 TRP    92     -41.579  21.564  -7.908  1.00  0.00           C  
ATOM    684  CD1 TRP    92     -42.593  19.954  -9.095  1.00  0.00           C  
ATOM    685  NE1 TRP    92     -42.723  19.640  -7.764  1.00  0.00           N  
ATOM    686  CE2 TRP    92     -42.107  20.624  -7.022  1.00  0.00           C  
ATOM    687  CE3 TRP    92     -40.914  22.670  -7.461  1.00  0.00           C  
ATOM    688  CZ2 TRP    92     -41.976  20.775  -5.671  1.00  0.00           C  
ATOM    689  CZ3 TRP    92     -40.775  22.813  -6.097  1.00  0.00           C  
ATOM    690  CH2 TRP    92     -41.296  21.884  -5.220  1.00  0.00           C  
ATOM    691  N   LEU    93     -38.888  23.163 -10.831  1.00  0.00              
ATOM    692  CA  LEU    93     -37.753  23.842 -10.280  1.00  0.00              
ATOM    693  CB  LEU    93     -36.699  24.250 -11.325  1.00  0.00              
ATOM    694  C   LEU    93     -38.291  25.075  -9.610  1.00  0.00              
ATOM    695  O   LEU    93     -39.265  25.671 -10.074  1.00  0.00              
ATOM    696  CG  LEU    93     -35.883  23.057 -11.868  1.00  0.00           C  
ATOM    697  CD1 LEU    93     -36.777  22.014 -12.553  1.00  0.00           C  
ATOM    698  CD2 LEU    93     -34.741  23.529 -12.779  1.00  0.00           C  
ATOM    699  N   VAL    94     -37.674  25.482  -8.480  1.00  0.00              
ATOM    700  CA  VAL    94     -38.175  26.607  -7.742  1.00  0.00              
ATOM    701  CB  VAL    94     -38.352  26.333  -6.277  1.00  0.00              
ATOM    702  C   VAL    94     -37.243  27.770  -7.840  1.00  0.00              
ATOM    703  O   VAL    94     -36.024  27.614  -7.814  1.00  0.00              
ATOM    704  CG1 VAL    94     -36.967  26.054  -5.668  1.00  0.00           C  
ATOM    705  CG2 VAL    94     -39.073  27.533  -5.639  1.00  0.00           C  
ATOM    706  N   ARG    95     -37.826  28.981  -7.967  1.00  0.00              
ATOM    707  CA  ARG    95     -37.065  30.197  -8.013  1.00  0.00              
ATOM    708  CB  ARG    95     -37.842  31.370  -8.631  1.00  0.00              
ATOM    709  C   ARG    95     -36.784  30.557  -6.585  1.00  0.00              
ATOM    710  O   ARG    95     -37.676  30.428  -5.743  1.00  0.00              
ATOM    711  CG  ARG    95     -37.052  32.677  -8.695  1.00  0.00           C  
ATOM    712  CD  ARG    95     -37.908  33.897  -8.355  1.00  0.00           C  
ATOM    713  NE  ARG    95     -38.049  33.908  -6.871  1.00  0.00           N  
ATOM    714  CZ  ARG    95     -38.980  34.697  -6.260  1.00  0.00           C  
ATOM    715  NH1 ARG    95     -39.820  35.472  -7.006  1.00  0.00           N  
ATOM    716  NH2 ARG    95     -39.067  34.708  -4.898  1.00  0.00           N  
ATOM    717  N   ASP    96     -35.549  31.013  -6.250  1.00  0.00              
ATOM    718  CA  ASP    96     -34.437  31.180  -7.154  1.00  0.00              
ATOM    719  CB  ASP    96     -33.276  31.985  -6.538  1.00  0.00              
ATOM    720  C   ASP    96     -33.926  29.805  -7.483  1.00  0.00              
ATOM    721  O   ASP    96     -34.033  28.886  -6.672  1.00  0.00              
ATOM    722  CG  ASP    96     -32.354  32.455  -7.654  1.00  0.00           C  
ATOM    723  OD1 ASP    96     -32.847  32.608  -8.804  1.00  0.00           O  
ATOM    724  OD2 ASP    96     -31.145  32.667  -7.372  1.00  0.00           O  
ATOM    725  N   VAL    97     -33.318  29.640  -8.677  1.00  0.00              
ATOM    726  CA  VAL    97     -32.973  28.330  -9.162  1.00  0.00              
ATOM    727  CB  VAL    97     -32.744  28.281 -10.645  1.00  0.00              
ATOM    728  C   VAL    97     -31.768  27.742  -8.497  1.00  0.00              
ATOM    729  O   VAL    97     -30.753  28.402  -8.275  1.00  0.00              
ATOM    730  CG1 VAL    97     -31.472  29.078 -10.978  1.00  0.00           C  
ATOM    731  CG2 VAL    97     -32.692  26.806 -11.081  1.00  0.00           C  
ATOM    732  N   LEU    98     -31.870  26.435  -8.177  1.00  0.00              
ATOM    733  CA  LEU    98     -30.787  25.722  -7.580  1.00  0.00              
ATOM    734  CB  LEU    98     -31.210  24.807  -6.418  1.00  0.00              
ATOM    735  C   LEU    98     -30.191  24.894  -8.680  1.00  0.00              
ATOM    736  O   LEU    98     -30.877  24.134  -9.362  1.00  0.00              
ATOM    737  CG  LEU    98     -30.028  24.284  -5.580  1.00  0.00           C  
ATOM    738  CD1 LEU    98     -29.113  23.363  -6.394  1.00  0.00           C  
ATOM    739  CD2 LEU    98     -29.263  25.442  -4.917  1.00  0.00           C  
ATOM    740  N   ASP    99     -28.872  25.036  -8.885  1.00  0.00              
ATOM    741  CA  ASP    99     -28.204  24.414  -9.991  1.00  0.00              
ATOM    742  CB  ASP    99     -26.766  24.934 -10.157  1.00  0.00              
ATOM    743  C   ASP    99     -28.187  22.910  -9.943  1.00  0.00              
ATOM    744  O   ASP    99     -28.284  22.265 -10.984  1.00  0.00              
ATOM    745  CG  ASP    99     -26.043  24.735  -8.835  1.00  0.00           C  
ATOM    746  OD1 ASP    99     -25.711  23.566  -8.503  1.00  0.00           O  
ATOM    747  OD2 ASP    99     -25.830  25.759  -8.132  1.00  0.00           O  
ATOM    748  N   ALA   100     -28.035  22.284  -8.764  1.00  0.00              
ATOM    749  CA  ALA   100     -28.004  20.843  -8.744  1.00  0.00              
ATOM    750  CB  ALA   100     -27.776  20.277  -7.332  1.00  0.00              
ATOM    751  C   ALA   100     -29.315  20.356  -9.218  1.00  0.00              
ATOM    752  O   ALA   100     -29.397  19.399  -9.985  1.00  0.00              
ATOM    753  N   ASP   101     -30.382  21.025  -8.765  1.00  0.00              
ATOM    754  CA  ASP   101     -31.685  20.608  -9.155  1.00  0.00              
ATOM    755  CB  ASP   101     -32.777  21.512  -8.558  1.00  0.00              
ATOM    756  C   ASP   101     -31.750  20.768 -10.637  1.00  0.00              
ATOM    757  O   ASP   101     -32.186  19.865 -11.349  1.00  0.00              
ATOM    758  CG  ASP   101     -32.675  21.434  -7.041  1.00  0.00           C  
ATOM    759  OD1 ASP   101     -32.221  20.377  -6.527  1.00  0.00           O  
ATOM    760  OD2 ASP   101     -33.036  22.441  -6.375  1.00  0.00           O  
ATOM    761  N   THR   102     -31.254  21.909 -11.152  1.00  0.00              
ATOM    762  CA  THR   102     -31.440  22.139 -12.552  1.00  0.00              
ATOM    763  CB  THR   102     -30.979  23.492 -13.040  1.00  0.00              
ATOM    764  C   THR   102     -30.768  21.066 -13.367  1.00  0.00              
ATOM    765  O   THR   102     -31.391  20.486 -14.254  1.00  0.00              
ATOM    766  OG1 THR   102     -31.502  23.729 -14.338  1.00  0.00           O  
ATOM    767  CG2 THR   102     -29.445  23.562 -13.091  1.00  0.00           C  
ATOM    768  N   LEU   103     -29.493  20.742 -13.080  1.00  0.00              
ATOM    769  CA  LEU   103     -28.758  19.784 -13.872  1.00  0.00              
ATOM    770  CB  LEU   103     -27.275  19.685 -13.478  1.00  0.00              
ATOM    771  C   LEU   103     -29.294  18.394 -13.749  1.00  0.00              
ATOM    772  O   LEU   103     -29.422  17.692 -14.751  1.00  0.00              
ATOM    773  CG  LEU   103     -26.515  18.613 -14.282  1.00  0.00           C  
ATOM    774  CD1 LEU   103     -26.420  18.984 -15.770  1.00  0.00           C  
ATOM    775  CD2 LEU   103     -25.154  18.297 -13.648  1.00  0.00           C  
ATOM    776  N   ARG   104     -29.617  17.945 -12.522  1.00  0.00              
ATOM    777  CA  ARG   104     -30.045  16.580 -12.383  1.00  0.00              
ATOM    778  CB  ARG   104     -30.391  16.180 -10.938  1.00  0.00              
ATOM    779  C   ARG   104     -31.280  16.429 -13.188  1.00  0.00              
ATOM    780  O   ARG   104     -31.487  15.418 -13.856  1.00  0.00              
ATOM    781  CG  ARG   104     -29.176  15.881 -10.057  1.00  0.00           C  
ATOM    782  CD  ARG   104     -29.560  15.359  -8.671  1.00  0.00           C  
ATOM    783  NE  ARG   104     -30.694  14.411  -8.859  1.00  0.00           N  
ATOM    784  CZ  ARG   104     -30.991  13.483  -7.903  1.00  0.00           C  
ATOM    785  NH1 ARG   104     -30.215  13.377  -6.785  1.00  0.00           N  
ATOM    786  NH2 ARG   104     -32.068  12.661  -8.066  1.00  0.00           N  
ATOM    787  N   ARG   105     -32.131  17.461 -13.157  1.00  0.00              
ATOM    788  CA  ARG   105     -33.358  17.367 -13.869  1.00  0.00              
ATOM    789  CB  ARG   105     -34.252  18.601 -13.663  1.00  0.00              
ATOM    790  C   ARG   105     -33.086  17.233 -15.338  1.00  0.00              
ATOM    791  O   ARG   105     -33.782  16.481 -16.021  1.00  0.00              
ATOM    792  CG  ARG   105     -35.678  18.409 -14.176  1.00  0.00           C  
ATOM    793  CD  ARG   105     -36.472  17.372 -13.376  1.00  0.00           C  
ATOM    794  NE  ARG   105     -36.554  17.855 -11.968  1.00  0.00           N  
ATOM    795  CZ  ARG   105     -35.670  17.403 -11.031  1.00  0.00           C  
ATOM    796  NH1 ARG   105     -34.722  16.482 -11.373  1.00  0.00           N  
ATOM    797  NH2 ARG   105     -35.741  17.864  -9.749  1.00  0.00           N  
ATOM    798  N   CYS   106     -32.112  18.001 -15.880  1.00  0.00              
ATOM    799  CA  CYS   106     -31.844  17.909 -17.292  1.00  0.00              
ATOM    800  CB  CYS   106     -30.946  19.036 -17.849  1.00  0.00              
ATOM    801  C   CYS   106     -31.244  16.572 -17.689  1.00  0.00              
ATOM    802  O   CYS   106     -31.833  15.894 -18.533  1.00  0.00              
ATOM    803  SG  CYS   106     -29.215  18.980 -17.298  1.00  0.00           S  
ATOM    804  N   LEU   107     -30.082  16.170 -17.085  1.00  0.00              
ATOM    805  CA  LEU   107     -29.342  14.921 -17.298  1.00  0.00              
ATOM    806  CB  LEU   107     -30.043  13.853 -18.163  1.00  0.00              
ATOM    807  C   LEU   107     -27.907  15.127 -17.804  1.00  0.00              
ATOM    808  O   LEU   107     -27.676  15.991 -18.648  1.00  0.00              
ATOM    809  CG  LEU   107     -31.067  12.993 -17.387  1.00  0.00           C  
ATOM    810  CD1 LEU   107     -32.211  13.824 -16.785  1.00  0.00           C  
ATOM    811  CD2 LEU   107     -31.572  11.827 -18.252  1.00  0.00           C  
ATOM    812  N   ARG   108     -26.897  14.340 -17.287  1.00  0.00              
ATOM    813  CA  ARG   108     -25.507  14.406 -17.718  1.00  0.00              
ATOM    814  CB  ARG   108     -24.575  15.038 -16.674  1.00  0.00              
ATOM    815  C   ARG   108     -24.901  13.038 -18.018  1.00  0.00              
ATOM    816  O   ARG   108     -24.884  12.143 -17.177  1.00  0.00              
ATOM    817  CG  ARG   108     -24.640  16.559 -16.663  1.00  0.00           C  
ATOM    818  CD  ARG   108     -24.308  17.133 -18.038  1.00  0.00           C  
ATOM    819  NE  ARG   108     -24.048  18.585 -17.874  1.00  0.00           N  
ATOM    820  CZ  ARG   108     -23.319  19.237 -18.823  1.00  0.00           C  
ATOM    821  NH1 ARG   108     -22.910  18.578 -19.946  1.00  0.00           N  
ATOM    822  NH2 ARG   108     -22.986  20.545 -18.636  1.00  0.00           N  
ATOM    823  N   HIS   109     -24.315  12.886 -19.232  1.00  0.00              
ATOM    824  CA  HIS   109     -23.643  11.721 -19.782  1.00  0.00              
ATOM    825  CB  HIS   109     -23.491  11.779 -21.309  1.00  0.00              
ATOM    826  C   HIS   109     -22.317  11.467 -19.127  1.00  0.00              
ATOM    827  O   HIS   109     -21.751  10.376 -19.217  1.00  0.00              
ATOM    828  ND1 HIS   109     -25.991  12.016 -21.693  1.00  0.00           N  
ATOM    829  CG  HIS   109     -24.787  11.407 -21.969  1.00  0.00           C  
ATOM    830  NE2 HIS   109     -26.411  10.436 -23.200  1.00  0.00           N  
ATOM    831  CD2 HIS   109     -25.062  10.444 -22.892  1.00  0.00           C  
ATOM    832  CE1 HIS   109     -26.928  11.397 -22.456  1.00  0.00           C  
ATOM    833  N   VAL   110     -21.766  12.483 -18.456  1.00  0.00              
ATOM    834  CA  VAL   110     -20.504  12.345 -17.806  1.00  0.00              
ATOM    835  CB  VAL   110     -20.125  13.573 -17.040  1.00  0.00              
ATOM    836  C   VAL   110     -20.604  11.200 -16.863  1.00  0.00              
ATOM    837  O   VAL   110     -19.604  10.548 -16.567  1.00  0.00              
ATOM    838  CG1 VAL   110     -19.977  14.719 -18.055  1.00  0.00           C  
ATOM    839  CG2 VAL   110     -21.184  13.833 -15.954  1.00  0.00           C  
ATOM    840  N   ARG   111     -21.833  10.907 -16.404  1.00  0.00              
ATOM    841  CA  ARG   111     -22.052   9.872 -15.440  1.00  0.00              
ATOM    842  CB  ARG   111     -23.542   9.582 -15.194  1.00  0.00              
ATOM    843  C   ARG   111     -21.427   8.599 -15.951  1.00  0.00              
ATOM    844  O   ARG   111     -20.769   7.892 -15.191  1.00  0.00              
ATOM    845  CG  ARG   111     -24.296  10.739 -14.537  1.00  0.00           C  
ATOM    846  CD  ARG   111     -24.232  10.736 -13.008  1.00  0.00           C  
ATOM    847  NE  ARG   111     -22.877  11.209 -12.604  1.00  0.00           N  
ATOM    848  CZ  ARG   111     -22.750  12.104 -11.581  1.00  0.00           C  
ATOM    849  NH1 ARG   111     -23.865  12.586 -10.958  1.00  0.00           N  
ATOM    850  NH2 ARG   111     -21.512  12.520 -11.183  1.00  0.00           N  
ATOM    851  N   GLU   112     -21.602   8.255 -17.243  1.00  0.00              
ATOM    852  CA  GLU   112     -21.026   7.026 -17.730  1.00  0.00              
ATOM    853  CB  GLU   112     -21.476   6.653 -19.158  1.00  0.00              
ATOM    854  C   GLU   112     -19.513   7.076 -17.743  1.00  0.00              
ATOM    855  O   GLU   112     -18.856   6.140 -17.291  1.00  0.00              
ATOM    856  CG  GLU   112     -22.864   6.007 -19.249  1.00  0.00           C  
ATOM    857  CD  GLU   112     -23.940   7.082 -19.201  1.00  0.00           C  
ATOM    858  OE1 GLU   112     -24.173   7.645 -18.099  1.00  0.00           O  
ATOM    859  OE2 GLU   112     -24.551   7.348 -20.271  1.00  0.00           O  
ATOM    860  N   ARG   113     -18.909   8.174 -18.242  1.00  0.00              
ATOM    861  CA  ARG   113     -17.479   8.260 -18.387  1.00  0.00              
ATOM    862  CB  ARG   113     -17.016   9.412 -19.293  1.00  0.00              
ATOM    863  C   ARG   113     -16.814   8.340 -17.052  1.00  0.00              
ATOM    864  O   ARG   113     -15.601   8.159 -16.949  1.00  0.00              
ATOM    865  CG  ARG   113     -15.520   9.342 -19.601  1.00  0.00           C  
ATOM    866  CD  ARG   113     -15.188   9.653 -21.062  1.00  0.00           C  
ATOM    867  NE  ARG   113     -15.505   8.423 -21.847  1.00  0.00           N  
ATOM    868  CZ  ARG   113     -16.775   8.181 -22.289  1.00  0.00           C  
ATOM    869  NH1 ARG   113     -17.771   9.082 -22.044  1.00  0.00           N  
ATOM    870  NH2 ARG   113     -17.050   7.032 -22.972  1.00  0.00           N  
ATOM    871  N   GLY   114     -17.580   8.770 -16.034  1.00  0.00              
ATOM    872  CA  GLY   114     -17.173   8.803 -14.656  1.00  0.00              
ATOM    873  C   GLY   114     -17.054   7.413 -14.107  1.00  0.00              
ATOM    874  O   GLY   114     -16.307   7.180 -13.159  1.00  0.00              
ATOM    875  N   LEU   115     -17.921   6.495 -14.576  1.00  0.00              
ATOM    876  CA  LEU   115     -17.883   5.109 -14.182  1.00  0.00              
ATOM    877  CB  LEU   115     -19.160   4.362 -14.627  1.00  0.00              
ATOM    878  C   LEU   115     -16.707   4.454 -14.837  1.00  0.00              
ATOM    879  O   LEU   115     -15.959   3.705 -14.209  1.00  0.00              
ATOM    880  CG  LEU   115     -19.260   2.872 -14.226  1.00  0.00           C  
ATOM    881  CD1 LEU   115     -18.276   1.974 -14.996  1.00  0.00           C  
ATOM    882  CD2 LEU   115     -19.155   2.707 -12.703  1.00  0.00           C  
ATOM    883  N   LEU   116     -16.514   4.752 -16.135  1.00  0.00              
ATOM    884  CA  LEU   116     -15.493   4.129 -16.925  1.00  0.00              
ATOM    885  CB  LEU   116     -15.485   4.622 -18.383  1.00  0.00              
ATOM    886  C   LEU   116     -14.162   4.472 -16.346  1.00  0.00              
ATOM    887  O   LEU   116     -13.246   3.653 -16.361  1.00  0.00              
ATOM    888  CG  LEU   116     -14.394   3.971 -19.254  1.00  0.00           C  
ATOM    889  CD1 LEU   116     -14.623   2.459 -19.416  1.00  0.00           C  
ATOM    890  CD2 LEU   116     -14.245   4.701 -20.599  1.00  0.00           C  
ATOM    891  N   GLU   117     -13.997   5.718 -15.875  1.00  0.00              
ATOM    892  CA  GLU   117     -12.738   6.111 -15.316  1.00  0.00              
ATOM    893  CB  GLU   117     -12.612   7.631 -15.114  1.00  0.00              
ATOM    894  C   GLU   117     -12.487   5.448 -13.991  1.00  0.00              
ATOM    895  O   GLU   117     -11.363   5.042 -13.706  1.00  0.00              
ATOM    896  CG  GLU   117     -11.206   8.062 -14.688  1.00  0.00           C  
ATOM    897  CD  GLU   117     -11.148   9.583 -14.690  1.00  0.00           C  
ATOM    898  OE1 GLU   117     -12.123  10.213 -15.181  1.00  0.00           O  
ATOM    899  OE2 GLU   117     -10.126  10.135 -14.201  1.00  0.00           O  
ATOM    900  N   ASN   118     -13.525   5.346 -13.139  1.00  0.00              
ATOM    901  CA  ASN   118     -13.430   4.789 -11.810  1.00  0.00              
ATOM    902  CB  ASN   118     -14.740   4.953 -11.017  1.00  0.00              
ATOM    903  C   ASN   118     -13.122   3.326 -11.870  1.00  0.00              
ATOM    904  O   ASN   118     -12.325   2.823 -11.082  1.00  0.00              
ATOM    905  CG  ASN   118     -14.491   4.580  -9.560  1.00  0.00           C  
ATOM    906  OD1 ASN   118     -13.949   3.518  -9.258  1.00  0.00           O  
ATOM    907  ND2 ASN   118     -14.900   5.480  -8.627  1.00  0.00           N  
ATOM    908  N   THR   119     -13.755   2.597 -12.806  1.00  0.00              
ATOM    909  CA  THR   119     -13.525   1.186 -12.905  1.00  0.00              
ATOM    910  CB  THR   119     -14.350   0.528 -13.976  1.00  0.00              
ATOM    911  C   THR   119     -12.085   1.006 -13.249  1.00  0.00              
ATOM    912  O   THR   119     -11.425   0.084 -12.774  1.00  0.00              
ATOM    913  OG1 THR   119     -14.146  -0.877 -13.954  1.00  0.00           O  
ATOM    914  CG2 THR   119     -13.966   1.104 -15.350  1.00  0.00           C  
ATOM    915  N   LEU   120     -11.575   1.917 -14.092  1.00  0.00              
ATOM    916  CA  LEU   120     -10.235   1.912 -14.585  1.00  0.00              
ATOM    917  CB  LEU   120     -10.028   3.023 -15.638  1.00  0.00              
ATOM    918  C   LEU   120      -9.303   2.138 -13.441  1.00  0.00              
ATOM    919  O   LEU   120      -8.180   1.642 -13.461  1.00  0.00              
ATOM    920  CG  LEU   120      -8.649   3.064 -16.330  1.00  0.00           C  
ATOM    921  CD1 LEU   120      -7.526   3.486 -15.374  1.00  0.00           C  
ATOM    922  CD2 LEU   120      -8.350   1.746 -17.060  1.00  0.00           C  
ATOM    923  N   GLN   121      -9.703   2.954 -12.445  1.00  0.00              
ATOM    924  CA  GLN   121      -8.824   3.163 -11.334  1.00  0.00              
ATOM    925  CB  GLN   121      -9.320   4.222 -10.341  1.00  0.00              
ATOM    926  C   GLN   121      -8.662   1.905 -10.531  1.00  0.00              
ATOM    927  O   GLN   121      -7.547   1.426 -10.361  1.00  0.00              
ATOM    928  CG  GLN   121      -8.345   4.405  -9.176  1.00  0.00           C  
ATOM    929  CD  GLN   121      -8.999   5.283  -8.121  1.00  0.00           C  
ATOM    930  OE1 GLN   121     -10.160   5.089  -7.768  1.00  0.00           O  
ATOM    931  NE2 GLN   121      -8.230   6.275  -7.597  1.00  0.00           N  
ATOM    932  N   ARG   122      -9.779   1.293 -10.090  1.00  0.00              
ATOM    933  CA  ARG   122      -9.795   0.162  -9.200  1.00  0.00              
ATOM    934  CB  ARG   122     -11.225  -0.312  -8.907  1.00  0.00              
ATOM    935  C   ARG   122      -9.100  -0.980  -9.845  1.00  0.00              
ATOM    936  O   ARG   122      -8.361  -1.722  -9.198  1.00  0.00              
ATOM    937  CG  ARG   122     -12.080   0.729  -8.187  1.00  0.00           C  
ATOM    938  CD  ARG   122     -13.554   0.333  -8.086  1.00  0.00           C  
ATOM    939  NE  ARG   122     -14.245   1.396  -7.307  1.00  0.00           N  
ATOM    940  CZ  ARG   122     -14.323   1.288  -5.950  1.00  0.00           C  
ATOM    941  NH1 ARG   122     -13.791   0.197  -5.325  1.00  0.00           N  
ATOM    942  NH2 ARG   122     -14.928   2.268  -5.218  1.00  0.00           N  
ATOM    943  N   LEU   123      -9.347  -1.172 -11.147  1.00  0.00              
ATOM    944  CA  LEU   123      -8.729  -2.280 -11.793  1.00  0.00              
ATOM    945  CB  LEU   123      -9.180  -2.478 -13.251  1.00  0.00              
ATOM    946  C   LEU   123      -7.255  -2.074 -11.786  1.00  0.00              
ATOM    947  O   LEU   123      -6.500  -3.012 -11.538  1.00  0.00              
ATOM    948  CG  LEU   123     -10.649  -2.923 -13.373  1.00  0.00           C  
ATOM    949  CD1 LEU   123     -11.013  -3.268 -14.826  1.00  0.00           C  
ATOM    950  CD2 LEU   123     -10.967  -4.063 -12.391  1.00  0.00           C  
ATOM    951  N   ALA   124      -6.795  -0.855 -12.120  1.00  0.00              
ATOM    952  CA  ALA   124      -5.381  -0.652 -12.161  1.00  0.00              
ATOM    953  CB  ALA   124      -4.996   0.647 -12.887  1.00  0.00              
ATOM    954  C   ALA   124      -4.732  -0.599 -10.806  1.00  0.00              
ATOM    955  O   ALA   124      -3.783  -1.336 -10.547  1.00  0.00              
ATOM    956  N   GLU   125      -5.222   0.316  -9.937  1.00  0.00              
ATOM    957  CA  GLU   125      -4.685   0.643  -8.639  1.00  0.00              
ATOM    958  CB  GLU   125      -4.935   2.102  -8.219  1.00  0.00              
ATOM    959  C   GLU   125      -5.087  -0.209  -7.470  1.00  0.00              
ATOM    960  O   GLU   125      -4.300  -0.372  -6.544  1.00  0.00              
ATOM    961  CG  GLU   125      -4.072   3.107  -8.984  1.00  0.00           C  
ATOM    962  CD  GLU   125      -4.103   4.423  -8.220  1.00  0.00           C  
ATOM    963  OE1 GLU   125      -3.968   4.378  -6.968  1.00  0.00           O  
ATOM    964  OE2 GLU   125      -4.260   5.488  -8.874  1.00  0.00           O  
ATOM    965  N   GLN   126      -6.317  -0.741  -7.436  1.00  0.00              
ATOM    966  CA  GLN   126      -6.815  -1.346  -6.227  1.00  0.00              
ATOM    967  CB  GLN   126      -8.347  -1.278  -6.158  1.00  0.00              
ATOM    968  C   GLN   126      -6.439  -2.788  -6.106  1.00  0.00              
ATOM    969  O   GLN   126      -6.471  -3.540  -7.078  1.00  0.00              
ATOM    970  CG  GLN   126      -8.966  -1.897  -4.908  1.00  0.00           C  
ATOM    971  CD  GLN   126     -10.470  -1.870  -5.121  1.00  0.00           C  
ATOM    972  OE1 GLN   126     -10.940  -1.556  -6.213  1.00  0.00           O  
ATOM    973  NE2 GLN   126     -11.249  -2.212  -4.060  1.00  0.00           N  
ATOM    974  N   ASP   127      -6.092  -3.192  -4.862  1.00  0.00              
ATOM    975  CA  ASP   127      -5.748  -4.544  -4.531  1.00  0.00              
ATOM    976  CB  ASP   127      -4.817  -4.641  -3.308  1.00  0.00              
ATOM    977  C   ASP   127      -7.007  -5.235  -4.152  1.00  0.00              
ATOM    978  O   ASP   127      -7.622  -4.912  -3.139  1.00  0.00              
ATOM    979  CG  ASP   127      -4.556  -6.106  -2.979  1.00  0.00           C  
ATOM    980  OD1 ASP   127      -4.459  -6.933  -3.924  1.00  0.00           O  
ATOM    981  OD2 ASP   127      -4.465  -6.419  -1.763  1.00  0.00           O  
ATOM    982  N   PRO   128      -7.437  -6.150  -4.967  1.00  0.00              
ATOM    983  CA  PRO   128      -8.635  -6.869  -4.678  1.00  0.00              
ATOM    984  CB  PRO   128      -8.781  -7.867  -5.822  1.00  0.00              
ATOM    985  C   PRO   128      -8.253  -7.567  -3.401  1.00  0.00              
ATOM    986  O   PRO   128      -7.067  -7.814  -3.214  1.00  0.00              
ATOM    987  CD  PRO   128      -6.580  -6.846  -5.911  1.00  0.00           C  
ATOM    988  CG  PRO   128      -7.317  -8.165  -6.205  1.00  0.00           C  
ATOM    989  N   LEU   129      -9.221  -7.913  -2.538  1.00  0.00              
ATOM    990  CA  LEU   129      -9.083  -8.554  -1.250  1.00  0.00              
ATOM    991  CB  LEU   129      -7.846  -9.478  -1.127  1.00  0.00              
ATOM    992  C   LEU   129      -8.932  -7.547  -0.160  1.00  0.00              
ATOM    993  O   LEU   129      -9.768  -7.473   0.739  1.00  0.00              
ATOM    994  CG  LEU   129      -7.875 -10.766  -1.975  1.00  0.00           C  
ATOM    995  CD1 LEU   129      -6.662 -11.666  -1.680  1.00  0.00           C  
ATOM    996  CD2 LEU   129      -9.202 -11.511  -1.801  1.00  0.00           C  
ATOM    997  N   THR   130      -7.874  -6.736  -0.222  1.00  0.00              
ATOM    998  CA  THR   130      -7.593  -5.728   0.750  1.00  0.00              
ATOM    999  CB  THR   130      -6.186  -5.294   0.556  1.00  0.00              
ATOM   1000  C   THR   130      -8.453  -4.517   0.533  1.00  0.00              
ATOM   1001  O   THR   130      -9.010  -3.949   1.473  1.00  0.00              
ATOM   1002  OG1 THR   130      -5.307  -6.396   0.678  1.00  0.00           O  
ATOM   1003  CG2 THR   130      -5.859  -4.264   1.608  1.00  0.00           C  
ATOM   1004  N   GLY   131      -8.557  -4.092  -0.745  1.00  0.00              
ATOM   1005  CA  GLY   131      -9.256  -2.893  -1.122  1.00  0.00              
ATOM   1006  C   GLY   131      -8.263  -1.770  -1.049  1.00  0.00              
ATOM   1007  O   GLY   131      -8.529  -0.657  -1.501  1.00  0.00              
ATOM   1008  N   ILE   132      -7.078  -2.064  -0.480  1.00  0.00              
ATOM   1009  CA  ILE   132      -5.978  -1.156  -0.304  1.00  0.00              
ATOM   1010  CB  ILE   132      -4.910  -1.704   0.590  1.00  0.00              
ATOM   1011  C   ILE   132      -5.348  -0.987  -1.650  1.00  0.00              
ATOM   1012  O   ILE   132      -5.621  -1.757  -2.571  1.00  0.00              
ATOM   1013  CG2 ILE   132      -4.119  -2.740  -0.225  1.00  0.00           C  
ATOM   1014  CG1 ILE   132      -4.045  -0.606   1.198  1.00  0.00           C  
ATOM   1015  CD1 ILE   132      -4.812   0.260   2.193  1.00  0.00           C  
ATOM   1016  N   ALA   133      -4.537   0.075  -1.819  1.00  0.00              
ATOM   1017  CA  ALA   133      -3.896   0.296  -3.084  1.00  0.00              
ATOM   1018  CB  ALA   133      -3.119   1.622  -3.157  1.00  0.00              
ATOM   1019  C   ALA   133      -2.925  -0.819  -3.354  1.00  0.00              
ATOM   1020  O   ALA   133      -2.448  -1.488  -2.438  1.00  0.00              
ATOM   1021  N   ASN   134      -2.641  -1.077  -4.650  1.00  0.00              
ATOM   1022  CA  ASN   134      -1.719  -2.115  -5.022  1.00  0.00              
ATOM   1023  CB  ASN   134      -2.014  -2.807  -6.370  1.00  0.00              
ATOM   1024  C   ASN   134      -0.342  -1.536  -5.032  1.00  0.00              
ATOM   1025  O   ASN   134      -0.172  -0.324  -4.921  1.00  0.00              
ATOM   1026  CG  ASN   134      -1.930  -1.825  -7.528  1.00  0.00           C  
ATOM   1027  OD1 ASN   134      -1.790  -0.618  -7.340  1.00  0.00           O  
ATOM   1028  ND2 ASN   134      -2.033  -2.366  -8.772  1.00  0.00           N  
ATOM   1029  N   ARG   135       0.683  -2.406  -5.136  1.00  0.00              
ATOM   1030  CA  ARG   135       2.051  -1.981  -5.103  1.00  0.00              
ATOM   1031  CB  ARG   135       3.048  -3.162  -5.114  1.00  0.00              
ATOM   1032  C   ARG   135       2.325  -1.077  -6.255  1.00  0.00              
ATOM   1033  O   ARG   135       3.043  -0.087  -6.123  1.00  0.00              
ATOM   1034  CG  ARG   135       2.927  -4.142  -6.288  1.00  0.00           C  
ATOM   1035  CD  ARG   135       3.451  -3.617  -7.626  1.00  0.00           C  
ATOM   1036  NE  ARG   135       4.827  -3.096  -7.401  1.00  0.00           N  
ATOM   1037  CZ  ARG   135       5.893  -3.946  -7.443  1.00  0.00           C  
ATOM   1038  NH1 ARG   135       5.695  -5.275  -7.685  1.00  0.00           N  
ATOM   1039  NH2 ARG   135       7.154  -3.468  -7.238  1.00  0.00           N  
ATOM   1040  N   GLN   136       1.752  -1.372  -7.429  1.00  0.00              
ATOM   1041  CA  GLN   136       2.080  -0.529  -8.529  1.00  0.00              
ATOM   1042  CB  GLN   136       1.562  -1.021  -9.889  1.00  0.00              
ATOM   1043  C   GLN   136       1.598   0.868  -8.283  1.00  0.00              
ATOM   1044  O   GLN   136       2.303   1.836  -8.567  1.00  0.00              
ATOM   1045  CG  GLN   136       2.322  -2.257 -10.377  1.00  0.00           C  
ATOM   1046  CD  GLN   136       2.063  -2.430 -11.865  1.00  0.00           C  
ATOM   1047  OE1 GLN   136       2.996  -2.484 -12.664  1.00  0.00           O  
ATOM   1048  NE2 GLN   136       0.763  -2.519 -12.253  1.00  0.00           N  
ATOM   1049  N   GLY   137       0.378   1.011  -7.740  1.00  0.00              
ATOM   1050  CA  GLY   137      -0.178   2.307  -7.476  1.00  0.00              
ATOM   1051  C   GLY   137       0.651   2.987  -6.442  1.00  0.00              
ATOM   1052  O   GLY   137       0.943   4.177  -6.535  1.00  0.00              
ATOM   1053  N   PHE   138       1.066   2.229  -5.421  1.00  0.00              
ATOM   1054  CA  PHE   138       1.796   2.794  -4.331  1.00  0.00              
ATOM   1055  CB  PHE   138       2.170   1.726  -3.287  1.00  0.00              
ATOM   1056  C   PHE   138       3.065   3.364  -4.870  1.00  0.00              
ATOM   1057  O   PHE   138       3.406   4.511  -4.584  1.00  0.00              
ATOM   1058  CG  PHE   138       2.684   2.396  -2.059  1.00  0.00           C  
ATOM   1059  CD1 PHE   138       1.815   2.773  -1.061  1.00  0.00           C  
ATOM   1060  CD2 PHE   138       4.027   2.645  -1.900  1.00  0.00           C  
ATOM   1061  CE1 PHE   138       2.275   3.388   0.079  1.00  0.00           C  
ATOM   1062  CE2 PHE   138       4.493   3.260  -0.762  1.00  0.00           C  
ATOM   1063  CZ  PHE   138       3.618   3.633   0.230  1.00  0.00           C  
ATOM   1064  N   GLN   139       3.766   2.592  -5.721  1.00  0.00              
ATOM   1065  CA  GLN   139       5.019   3.052  -6.231  1.00  0.00              
ATOM   1066  CB  GLN   139       5.701   2.066  -7.199  1.00  0.00              
ATOM   1067  C   GLN   139       4.787   4.344  -6.939  1.00  0.00              
ATOM   1068  O   GLN   139       5.624   5.241  -6.879  1.00  0.00              
ATOM   1069  CG  GLN   139       6.607   1.032  -6.519  1.00  0.00           C  
ATOM   1070  CD  GLN   139       5.979   0.560  -5.215  1.00  0.00           C  
ATOM   1071  OE1 GLN   139       5.964   1.286  -4.222  1.00  0.00           O  
ATOM   1072  NE2 GLN   139       5.466  -0.699  -5.208  1.00  0.00           N  
ATOM   1073  N   THR   140       3.650   4.503  -7.635  1.00  0.00              
ATOM   1074  CA  THR   140       3.493   5.771  -8.285  1.00  0.00              
ATOM   1075  CB  THR   140       2.419   5.846  -9.345  1.00  0.00              
ATOM   1076  C   THR   140       3.322   6.879  -7.299  1.00  0.00              
ATOM   1077  O   THR   140       3.796   7.988  -7.522  1.00  0.00              
ATOM   1078  OG1 THR   140       2.568   7.054 -10.075  1.00  0.00           O  
ATOM   1079  CG2 THR   140       1.018   5.796  -8.725  1.00  0.00           C  
ATOM   1080  N   LEU   141       2.637   6.637  -6.176  1.00  0.00              
ATOM   1081  CA  LEU   141       2.500   7.707  -5.235  1.00  0.00              
ATOM   1082  CB  LEU   141       1.737   7.244  -3.985  1.00  0.00              
ATOM   1083  C   LEU   141       3.876   8.057  -4.781  1.00  0.00              
ATOM   1084  O   LEU   141       4.221   9.224  -4.603  1.00  0.00              
ATOM   1085  CG  LEU   141       1.579   8.313  -2.895  1.00  0.00           C  
ATOM   1086  CD1 LEU   141       0.624   9.431  -3.338  1.00  0.00           C  
ATOM   1087  CD2 LEU   141       1.196   7.671  -1.552  1.00  0.00           C  
ATOM   1088  N   LEU   142       4.712   7.029  -4.585  1.00  0.00              
ATOM   1089  CA  LEU   142       6.039   7.256  -4.110  1.00  0.00              
ATOM   1090  CB  LEU   142       6.866   5.971  -3.914  1.00  0.00              
ATOM   1091  C   LEU   142       6.801   8.083  -5.061  1.00  0.00              
ATOM   1092  O   LEU   142       7.433   9.061  -4.667  1.00  0.00              
ATOM   1093  CG  LEU   142       6.551   5.198  -2.625  1.00  0.00           C  
ATOM   1094  CD1 LEU   142       7.417   3.936  -2.508  1.00  0.00           C  
ATOM   1095  CD2 LEU   142       6.720   6.109  -1.399  1.00  0.00           C  
ATOM   1096  N   ALA   143       6.733   7.724  -6.347  1.00  0.00              
ATOM   1097  CA  ALA   143       7.493   8.442  -7.312  1.00  0.00              
ATOM   1098  CB  ALA   143       7.255   7.941  -8.747  1.00  0.00              
ATOM   1099  C   ALA   143       7.028   9.862  -7.244  1.00  0.00              
ATOM   1100  O   ALA   143       7.829  10.794  -7.210  1.00  0.00              
ATOM   1101  N   ALA   144       5.700  10.034  -7.154  1.00  0.00              
ATOM   1102  CA  ALA   144       5.049  11.312  -7.231  1.00  0.00              
ATOM   1103  CB  ALA   144       3.518  11.190  -7.311  1.00  0.00              
ATOM   1104  C   ALA   144       5.357  12.189  -6.076  1.00  0.00              
ATOM   1105  O   ALA   144       5.622  13.376  -6.249  1.00  0.00              
ATOM   1106  N   ARG   145       5.334  11.635  -4.858  1.00  0.00              
ATOM   1107  CA  ARG   145       5.541  12.485  -3.742  1.00  0.00              
ATOM   1108  CB  ARG   145       5.385  11.755  -2.397  1.00  0.00              
ATOM   1109  C   ARG   145       6.926  12.998  -3.867  1.00  0.00              
ATOM   1110  O   ARG   145       7.210  14.129  -3.481  1.00  0.00              
ATOM   1111  CG  ARG   145       3.960  11.238  -2.169  1.00  0.00           C  
ATOM   1112  CD  ARG   145       2.919  12.344  -1.960  1.00  0.00           C  
ATOM   1113  NE  ARG   145       1.583  11.689  -1.854  1.00  0.00           N  
ATOM   1114  CZ  ARG   145       0.476  12.428  -1.545  1.00  0.00           C  
ATOM   1115  NH1 ARG   145       0.592  13.767  -1.312  1.00  0.00           N  
ATOM   1116  NH2 ARG   145      -0.748  11.828  -1.473  1.00  0.00           N  
ATOM   1117  N   LEU   146       7.819  12.151  -4.408  1.00  0.00              
ATOM   1118  CA  LEU   146       9.210  12.462  -4.522  1.00  0.00              
ATOM   1119  CB  LEU   146      10.041  11.239  -4.952  1.00  0.00              
ATOM   1120  C   LEU   146       9.474  13.577  -5.477  1.00  0.00              
ATOM   1121  O   LEU   146      10.196  14.510  -5.141  1.00  0.00              
ATOM   1122  CG  LEU   146      11.564  11.415  -4.795  1.00  0.00           C  
ATOM   1123  CD1 LEU   146      12.164  12.435  -5.776  1.00  0.00           C  
ATOM   1124  CD2 LEU   146      11.921  11.713  -3.329  1.00  0.00           C  
ATOM   1125  N   ALA   147       8.904  13.576  -6.691  1.00  0.00              
ATOM   1126  CA  ALA   147       9.408  14.639  -7.512  1.00  0.00              
ATOM   1127  CB  ALA   147       9.326  14.322  -9.013  1.00  0.00              
ATOM   1128  C   ALA   147       8.603  15.885  -7.280  1.00  0.00              
ATOM   1129  O   ALA   147       7.811  16.293  -8.120  1.00  0.00              
ATOM   1130  N   GLU   148       8.832  16.593  -6.165  1.00  0.00              
ATOM   1131  CA  GLU   148       8.096  17.818  -5.964  1.00  0.00              
ATOM   1132  CB  GLU   148       7.111  17.750  -4.789  1.00  0.00              
ATOM   1133  C   GLU   148       9.113  18.920  -5.716  1.00  0.00              
ATOM   1134  O   GLU   148      10.141  18.676  -5.104  1.00  0.00              
ATOM   1135  CG  GLU   148       5.975  16.767  -5.079  1.00  0.00           C  
ATOM   1136  CD  GLU   148       5.034  16.740  -3.888  1.00  0.00           C  
ATOM   1137  OE1 GLU   148       5.335  17.428  -2.877  1.00  0.00           O  
ATOM   1138  OE2 GLU   148       3.997  16.028  -3.976  1.00  0.00           O  
ATOM   1139  N   ASN   149       8.825  20.182  -6.108  1.00  0.00              
ATOM   1140  CA  ASN   149       9.782  21.276  -6.231  1.00  0.00              
ATOM   1141  CB  ASN   149       9.123  22.587  -6.692  1.00  0.00              
ATOM   1142  C   ASN   149      10.610  21.572  -5.050  1.00  0.00              
ATOM   1143  O   ASN   149      11.836  21.598  -5.135  1.00  0.00              
ATOM   1144  CG  ASN   149      10.237  23.522  -7.144  1.00  0.00           C  
ATOM   1145  OD1 ASN   149      10.938  24.117  -6.327  1.00  0.00           O  
ATOM   1146  ND2 ASN   149      10.416  23.645  -8.487  1.00  0.00           N  
ATOM   1147  N   ASP   150       9.988  21.869  -3.922  1.00  0.00              
ATOM   1148  CA  ASP   150      10.805  21.991  -2.772  1.00  0.00              
ATOM   1149  CB  ASP   150      10.912  23.377  -2.138  1.00  0.00              
ATOM   1150  C   ASP   150      10.023  21.176  -1.879  1.00  0.00              
ATOM   1151  O   ASP   150       8.852  20.967  -2.176  1.00  0.00              
ATOM   1152  CG  ASP   150      12.051  23.353  -1.129  1.00  0.00           C  
ATOM   1153  OD1 ASP   150      12.590  22.245  -0.868  1.00  0.00           O  
ATOM   1154  OD2 ASP   150      12.403  24.447  -0.612  1.00  0.00           O  
ATOM   1155  N   GLY   151      10.515  20.645  -0.769  1.00  0.00              
ATOM   1156  CA  GLY   151       9.331  19.918  -0.554  1.00  0.00              
ATOM   1157  C   GLY   151       9.133  19.307   0.754  1.00  0.00              
ATOM   1158  O   GLY   151      10.039  19.080   1.555  1.00  0.00              
ATOM   1159  N   ARG   152       7.817  19.128   0.944  1.00  0.00              
ATOM   1160  CA  ARG   152       7.199  18.457   2.017  1.00  0.00              
ATOM   1161  CB  ARG   152       5.688  18.330   1.780  1.00  0.00              
ATOM   1162  C   ARG   152       7.860  17.098   1.875  1.00  0.00              
ATOM   1163  O   ARG   152       7.772  16.501   0.810  1.00  0.00              
ATOM   1164  CG  ARG   152       5.296  17.618   0.480  1.00  0.00           C  
ATOM   1165  CD  ARG   152       3.878  17.931  -0.015  1.00  0.00           C  
ATOM   1166  NE  ARG   152       2.907  17.442   1.003  1.00  0.00           N  
ATOM   1167  CZ  ARG   152       1.594  17.811   0.930  1.00  0.00           C  
ATOM   1168  NH1 ARG   152       1.158  18.598  -0.097  1.00  0.00           N  
ATOM   1169  NH2 ARG   152       0.716  17.395   1.889  1.00  0.00           N  
ATOM   1170  N   GLY   153       8.613  16.580   2.876  1.00  0.00              
ATOM   1171  CA  GLY   153       9.209  15.291   2.683  1.00  0.00              
ATOM   1172  C   GLY   153       8.188  14.308   3.102  1.00  0.00              
ATOM   1173  O   GLY   153       7.203  14.682   3.720  1.00  0.00              
ATOM   1174  N   LEU   154       8.381  13.018   2.801  1.00  0.00              
ATOM   1175  CA  LEU   154       7.367  12.091   3.195  1.00  0.00              
ATOM   1176  CB  LEU   154       6.680  11.376   2.008  1.00  0.00              
ATOM   1177  C   LEU   154       7.997  11.061   4.079  1.00  0.00              
ATOM   1178  O   LEU   154       9.218  10.987   4.198  1.00  0.00              
ATOM   1179  CG  LEU   154       7.577  10.466   1.135  1.00  0.00           C  
ATOM   1180  CD1 LEU   154       7.966   9.157   1.845  1.00  0.00           C  
ATOM   1181  CD2 LEU   154       6.932  10.211  -0.236  1.00  0.00           C  
ATOM   1182  N   ALA   155       7.158  10.247   4.746  1.00  0.00              
ATOM   1183  CA  ALA   155       7.644   9.204   5.602  1.00  0.00              
ATOM   1184  CB  ALA   155       7.173   9.340   7.058  1.00  0.00              
ATOM   1185  C   ALA   155       7.100   7.920   5.074  1.00  0.00              
ATOM   1186  O   ALA   155       6.045   7.902   4.446  1.00  0.00              
ATOM   1187  N   LEU   156       7.821   6.803   5.292  1.00  0.00              
ATOM   1188  CA  LEU   156       7.356   5.564   4.741  1.00  0.00              
ATOM   1189  CB  LEU   156       8.348   5.009   3.702  1.00  0.00              
ATOM   1190  C   LEU   156       7.248   4.578   5.870  1.00  0.00              
ATOM   1191  O   LEU   156       8.116   4.492   6.741  1.00  0.00              
ATOM   1192  CG  LEU   156       7.749   4.001   2.704  1.00  0.00           C  
ATOM   1193  CD1 LEU   156       7.058   2.832   3.406  1.00  0.00           C  
ATOM   1194  CD2 LEU   156       6.848   4.710   1.682  1.00  0.00           C  
ATOM   1195  N   GLY   157       6.140   3.814   5.890  1.00  0.00              
ATOM   1196  CA  GLY   157       5.979   2.796   6.879  1.00  0.00              
ATOM   1197  C   GLY   157       5.994   1.489   6.155  1.00  0.00              
ATOM   1198  O   GLY   157       5.288   1.298   5.166  1.00  0.00              
ATOM   1199  N   HIS   158       6.838   0.554   6.629  1.00  0.00              
ATOM   1200  CA  HIS   158       6.851  -0.762   6.065  1.00  0.00              
ATOM   1201  CB  HIS   158       8.206  -1.234   5.510  1.00  0.00              
ATOM   1202  C   HIS   158       6.467  -1.688   7.156  1.00  0.00              
ATOM   1203  O   HIS   158       7.117  -1.737   8.199  1.00  0.00              
ATOM   1204  ND1 HIS   158       9.646  -1.006   3.427  1.00  0.00           N  
ATOM   1205  CG  HIS   158       8.473  -0.770   4.110  1.00  0.00           C  
ATOM   1206  NE2 HIS   158       8.320   0.121   2.043  1.00  0.00           N  
ATOM   1207  CD2 HIS   158       7.675  -0.083   3.249  1.00  0.00           C  
ATOM   1208  CE1 HIS   158       9.500  -0.451   2.197  1.00  0.00           C  
ATOM   1209  N   LEU   159       5.370  -2.433   6.933  1.00  0.00              
ATOM   1210  CA  LEU   159       4.894  -3.348   7.920  1.00  0.00              
ATOM   1211  CB  LEU   159       3.422  -3.074   8.311  1.00  0.00              
ATOM   1212  C   LEU   159       5.034  -4.723   7.347  1.00  0.00              
ATOM   1213  O   LEU   159       4.707  -4.964   6.186  1.00  0.00              
ATOM   1214  CG  LEU   159       2.796  -3.986   9.391  1.00  0.00           C  
ATOM   1215  CD1 LEU   159       1.426  -3.441   9.824  1.00  0.00           C  
ATOM   1216  CD2 LEU   159       2.673  -5.449   8.935  1.00  0.00           C  
ATOM   1217  N   ASP   160       5.572  -5.660   8.153  1.00  0.00              
ATOM   1218  CA  ASP   160       5.714  -7.019   7.717  1.00  0.00              
ATOM   1219  CB  ASP   160       7.187  -7.467   7.659  1.00  0.00              
ATOM   1220  C   ASP   160       5.021  -7.854   8.752  1.00  0.00              
ATOM   1221  O   ASP   160       5.322  -7.730   9.939  1.00  0.00              
ATOM   1222  CG  ASP   160       7.298  -8.724   6.812  1.00  0.00           C  
ATOM   1223  OD1 ASP   160       6.511  -8.851   5.836  1.00  0.00           O  
ATOM   1224  OD2 ASP   160       8.168  -9.577   7.135  1.00  0.00           O  
ATOM   1225  N   LEU   161       4.064  -8.715   8.332  1.00  0.00              
ATOM   1226  CA  LEU   161       3.349  -9.532   9.276  1.00  0.00              
ATOM   1227  CB  LEU   161       2.054 -10.158   8.722  1.00  0.00              
ATOM   1228  C   LEU   161       4.254 -10.661   9.633  1.00  0.00              
ATOM   1229  O   LEU   161       4.755 -11.373   8.765  1.00  0.00              
ATOM   1230  CG  LEU   161       1.042  -9.142   8.156  1.00  0.00           C  
ATOM   1231  CD1 LEU   161      -0.257  -9.836   7.718  1.00  0.00           C  
ATOM   1232  CD2 LEU   161       0.794  -7.980   9.123  1.00  0.00           C  
ATOM   1233  N   ASP   162       4.485 -10.865  10.939  1.00  0.00              
ATOM   1234  CA  ASP   162       5.422 -11.881  11.302  1.00  0.00              
ATOM   1235  CB  ASP   162       5.893 -11.801  12.765  1.00  0.00              
ATOM   1236  C   ASP   162       4.842 -13.236  11.040  1.00  0.00              
ATOM   1237  O   ASP   162       3.659 -13.492  11.265  1.00  0.00              
ATOM   1238  CG  ASP   162       6.808 -10.588  12.916  1.00  0.00           C  
ATOM   1239  OD1 ASP   162       7.142  -9.963  11.875  1.00  0.00           O  
ATOM   1240  OD2 ASP   162       7.192 -10.275  14.076  1.00  0.00           O  
ATOM   1241  N   ASN   163       5.714 -14.134  10.538  1.00  0.00              
ATOM   1242  CA  ASN   163       5.454 -15.524  10.297  1.00  0.00              
ATOM   1243  CB  ASN   163       5.369 -16.316  11.609  1.00  0.00              
ATOM   1244  C   ASN   163       4.205 -15.741   9.489  1.00  0.00              
ATOM   1245  O   ASN   163       3.295 -16.454   9.911  1.00  0.00              
ATOM   1246  CG  ASN   163       5.740 -17.747  11.289  1.00  0.00           C  
ATOM   1247  OD1 ASN   163       5.943 -18.565  12.184  1.00  0.00           O  
ATOM   1248  ND2 ASN   163       5.836 -18.068   9.970  1.00  0.00           N  
ATOM   1249  N   PHE   164       4.138 -15.143   8.284  1.00  0.00              
ATOM   1250  CA  PHE   164       2.987 -15.270   7.433  1.00  0.00              
ATOM   1251  CB  PHE   164       3.122 -14.402   6.169  1.00  0.00              
ATOM   1252  C   PHE   164       2.825 -16.703   7.012  1.00  0.00              
ATOM   1253  O   PHE   164       1.719 -17.243   7.028  1.00  0.00              
ATOM   1254  CG  PHE   164       1.833 -14.416   5.422  1.00  0.00           C  
ATOM   1255  CD1 PHE   164       0.782 -13.628   5.831  1.00  0.00           C  
ATOM   1256  CD2 PHE   164       1.681 -15.200   4.302  1.00  0.00           C  
ATOM   1257  CE1 PHE   164      -0.409 -13.631   5.144  1.00  0.00           C  
ATOM   1258  CE2 PHE   164       0.493 -15.207   3.610  1.00  0.00           C  
ATOM   1259  CZ  PHE   164      -0.555 -14.423   4.030  1.00  0.00           C  
ATOM   1260  N   ARG   165       3.935 -17.364   6.629  1.00  0.00              
ATOM   1261  CA  ARG   165       3.848 -18.717   6.156  1.00  0.00              
ATOM   1262  CB  ARG   165       5.188 -19.301   5.679  1.00  0.00              
ATOM   1263  C   ARG   165       3.341 -19.605   7.247  1.00  0.00              
ATOM   1264  O   ARG   165       2.517 -20.483   6.995  1.00  0.00              
ATOM   1265  CG  ARG   165       5.707 -18.679   4.383  1.00  0.00           C  
ATOM   1266  CD  ARG   165       6.862 -19.467   3.762  1.00  0.00           C  
ATOM   1267  NE  ARG   165       7.284 -18.761   2.521  1.00  0.00           N  
ATOM   1268  CZ  ARG   165       8.567 -18.900   2.078  1.00  0.00           C  
ATOM   1269  NH1 ARG   165       9.434 -19.708   2.756  1.00  0.00           N  
ATOM   1270  NH2 ARG   165       8.988 -18.230   0.966  1.00  0.00           N  
ATOM   1271  N   HIS   166       3.807 -19.406   8.496  1.00  0.00              
ATOM   1272  CA  HIS   166       3.349 -20.273   9.544  1.00  0.00              
ATOM   1273  CB  HIS   166       3.967 -20.049  10.927  1.00  0.00              
ATOM   1274  C   HIS   166       1.882 -20.095   9.707  1.00  0.00              
ATOM   1275  O   HIS   166       1.165 -21.046  10.012  1.00  0.00              
ATOM   1276  ND1 HIS   166       2.331 -20.571  12.795  1.00  0.00           N  
ATOM   1277  CG  HIS   166       3.357 -20.951  11.960  1.00  0.00           C  
ATOM   1278  NE2 HIS   166       2.791 -22.691  13.280  1.00  0.00           N  
ATOM   1279  CD2 HIS   166       3.627 -22.249  12.269  1.00  0.00           C  
ATOM   1280  CE1 HIS   166       2.031 -21.649  13.564  1.00  0.00           C  
ATOM   1281  N   ALA   167       1.395 -18.860   9.523  1.00  0.00              
ATOM   1282  CA  ALA   167      -0.008 -18.625   9.674  1.00  0.00              
ATOM   1283  CB  ALA   167      -0.398 -17.162   9.406  1.00  0.00              
ATOM   1284  C   ALA   167      -0.723 -19.472   8.666  1.00  0.00              
ATOM   1285  O   ALA   167      -1.774 -20.042   8.958  1.00  0.00              
ATOM   1286  N   ASN   168      -0.167 -19.579   7.445  1.00  0.00              
ATOM   1287  CA  ASN   168      -0.808 -20.349   6.416  1.00  0.00              
ATOM   1288  CB  ASN   168      -0.051 -20.355   5.074  1.00  0.00              
ATOM   1289  C   ASN   168      -0.912 -21.791   6.819  1.00  0.00              
ATOM   1290  O   ASN   168      -1.923 -22.435   6.556  1.00  0.00              
ATOM   1291  CG  ASN   168      -0.308 -19.056   4.327  1.00  0.00           C  
ATOM   1292  OD1 ASN   168      -1.127 -18.236   4.737  1.00  0.00           O  
ATOM   1293  ND2 ASN   168       0.397 -18.877   3.178  1.00  0.00           N  
ATOM   1294  N   ASP   169       0.149 -22.393   7.384  1.00  0.00              
ATOM   1295  CA  ASP   169      -0.015 -23.778   7.736  1.00  0.00              
ATOM   1296  CB  ASP   169       1.301 -24.580   7.827  1.00  0.00              
ATOM   1297  C   ASP   169      -0.840 -23.979   8.980  1.00  0.00              
ATOM   1298  O   ASP   169      -1.736 -24.821   8.999  1.00  0.00              
ATOM   1299  CG  ASP   169       2.240 -23.965   8.845  1.00  0.00           C  
ATOM   1300  OD1 ASP   169       2.523 -22.748   8.710  1.00  0.00           O  
ATOM   1301  OD2 ASP   169       2.713 -24.707   9.748  1.00  0.00           O  
ATOM   1302  N   ALA   170      -0.585 -23.191  10.046  1.00  0.00              
ATOM   1303  CA  ALA   170      -1.244 -23.362  11.316  1.00  0.00              
ATOM   1304  CB  ALA   170      -0.723 -22.390  12.388  1.00  0.00              
ATOM   1305  C   ALA   170      -2.714 -23.117  11.169  1.00  0.00              
ATOM   1306  O   ALA   170      -3.529 -23.795  11.791  1.00  0.00              
ATOM   1307  N   LEU   171      -3.100 -22.098  10.385  1.00  0.00              
ATOM   1308  CA  LEU   171      -4.493 -21.856  10.146  1.00  0.00              
ATOM   1309  CB  LEU   171      -5.032 -20.557  10.777  1.00  0.00              
ATOM   1310  C   LEU   171      -4.634 -21.798   8.659  1.00  0.00              
ATOM   1311  O   LEU   171      -3.705 -21.377   7.983  1.00  0.00              
ATOM   1312  CG  LEU   171      -4.218 -19.286  10.474  1.00  0.00           C  
ATOM   1313  CD1 LEU   171      -4.289 -18.890   8.990  1.00  0.00           C  
ATOM   1314  CD2 LEU   171      -4.635 -18.142  11.409  1.00  0.00           C  
ATOM   1315  N   GLY   172      -5.798 -22.177   8.097  1.00  0.00              
ATOM   1316  CA  GLY   172      -5.891 -22.305   6.666  1.00  0.00              
ATOM   1317  C   GLY   172      -5.674 -20.989   5.980  1.00  0.00              
ATOM   1318  O   GLY   172      -5.634 -19.933   6.607  1.00  0.00              
ATOM   1319  N   HIS   173      -5.527 -21.048   4.637  1.00  0.00              
ATOM   1320  CA  HIS   173      -5.273 -19.904   3.805  1.00  0.00              
ATOM   1321  CB  HIS   173      -5.074 -20.258   2.320  1.00  0.00              
ATOM   1322  C   HIS   173      -6.432 -18.971   3.904  1.00  0.00              
ATOM   1323  O   HIS   173      -6.263 -17.754   3.854  1.00  0.00              
ATOM   1324  ND1 HIS   173      -2.597 -20.302   1.751  1.00  0.00           N  
ATOM   1325  CG  HIS   173      -3.772 -20.955   2.050  1.00  0.00           C  
ATOM   1326  NE2 HIS   173      -2.133 -22.476   1.748  1.00  0.00           N  
ATOM   1327  CD2 HIS   173      -3.470 -22.282   2.044  1.00  0.00           C  
ATOM   1328  CE1 HIS   173      -1.650 -21.259   1.579  1.00  0.00           C  
ATOM   1329  N   GLN   174      -7.653 -19.517   4.037  1.00  0.00              
ATOM   1330  CA  GLN   174      -8.802 -18.665   4.117  1.00  0.00              
ATOM   1331  CB  GLN   174     -10.120 -19.450   4.230  1.00  0.00              
ATOM   1332  C   GLN   174      -8.673 -17.808   5.337  1.00  0.00              
ATOM   1333  O   GLN   174      -8.955 -16.612   5.294  1.00  0.00              
ATOM   1334  CG  GLN   174     -10.452 -20.283   2.988  1.00  0.00           C  
ATOM   1335  CD  GLN   174     -10.972 -19.355   1.897  1.00  0.00           C  
ATOM   1336  OE1 GLN   174     -11.906 -19.696   1.173  1.00  0.00           O  
ATOM   1337  NE2 GLN   174     -10.353 -18.151   1.765  1.00  0.00           N  
ATOM   1338  N   ALA   175      -8.226 -18.402   6.458  1.00  0.00              
ATOM   1339  CA  ALA   175      -8.075 -17.698   7.702  1.00  0.00              
ATOM   1340  CB  ALA   175      -7.624 -18.610   8.855  1.00  0.00              
ATOM   1341  C   ALA   175      -7.040 -16.629   7.541  1.00  0.00              
ATOM   1342  O   ALA   175      -7.137 -15.565   8.150  1.00  0.00              
ATOM   1343  N   GLY   176      -5.983 -16.916   6.758  1.00  0.00              
ATOM   1344  CA  GLY   176      -4.934 -15.963   6.532  1.00  0.00              
ATOM   1345  C   GLY   176      -5.469 -14.783   5.773  1.00  0.00              
ATOM   1346  O   GLY   176      -5.129 -13.643   6.086  1.00  0.00              
ATOM   1347  N   ASP   177      -6.318 -15.023   4.751  1.00  0.00              
ATOM   1348  CA  ASP   177      -6.831 -13.943   3.948  1.00  0.00              
ATOM   1349  CB  ASP   177      -7.809 -14.391   2.840  1.00  0.00              
ATOM   1350  C   ASP   177      -7.614 -13.036   4.834  1.00  0.00              
ATOM   1351  O   ASP   177      -7.521 -11.814   4.734  1.00  0.00              
ATOM   1352  CG  ASP   177      -7.051 -15.008   1.672  1.00  0.00           C  
ATOM   1353  OD1 ASP   177      -5.839 -14.701   1.514  1.00  0.00           O  
ATOM   1354  OD2 ASP   177      -7.684 -15.790   0.913  1.00  0.00           O  
ATOM   1355  N   ARG   178      -8.399 -13.624   5.751  1.00  0.00              
ATOM   1356  CA  ARG   178      -9.233 -12.831   6.599  1.00  0.00              
ATOM   1357  CB  ARG   178     -10.118 -13.674   7.532  1.00  0.00              
ATOM   1358  C   ARG   178      -8.368 -11.948   7.439  1.00  0.00              
ATOM   1359  O   ARG   178      -8.737 -10.810   7.725  1.00  0.00              
ATOM   1360  CG  ARG   178     -11.167 -12.851   8.282  1.00  0.00           C  
ATOM   1361  CD  ARG   178     -12.203 -13.716   9.001  1.00  0.00           C  
ATOM   1362  NE  ARG   178     -12.897 -14.522   7.957  1.00  0.00           N  
ATOM   1363  CZ  ARG   178     -13.444 -15.731   8.276  1.00  0.00           C  
ATOM   1364  NH1 ARG   178     -13.380 -16.191   9.559  1.00  0.00           N  
ATOM   1365  NH2 ARG   178     -14.050 -16.483   7.311  1.00  0.00           N  
ATOM   1366  N   LEU   179      -7.194 -12.460   7.859  1.00  0.00              
ATOM   1367  CA  LEU   179      -6.279 -11.743   8.708  1.00  0.00              
ATOM   1368  CB  LEU   179      -5.051 -12.585   9.085  1.00  0.00              
ATOM   1369  C   LEU   179      -5.777 -10.514   8.024  1.00  0.00              
ATOM   1370  O   LEU   179      -5.683  -9.448   8.633  1.00  0.00              
ATOM   1371  CG  LEU   179      -4.059 -11.839   9.990  1.00  0.00           C  
ATOM   1372  CD1 LEU   179      -4.714 -11.431  11.318  1.00  0.00           C  
ATOM   1373  CD2 LEU   179      -2.765 -12.648  10.176  1.00  0.00           C  
ATOM   1374  N   ILE   180      -5.436 -10.637   6.733  1.00  0.00              
ATOM   1375  CA  ILE   180      -4.913  -9.533   5.979  1.00  0.00              
ATOM   1376  CB  ILE   180      -4.515  -9.902   4.578  1.00  0.00              
ATOM   1377  C   ILE   180      -5.965  -8.480   5.893  1.00  0.00              
ATOM   1378  O   ILE   180      -5.670  -7.292   5.972  1.00  0.00              
ATOM   1379  CG2 ILE   180      -4.226  -8.601   3.810  1.00  0.00           C  
ATOM   1380  CG1 ILE   180      -3.326 -10.878   4.602  1.00  0.00           C  
ATOM   1381  CD1 ILE   180      -2.074 -10.291   5.253  1.00  0.00           C  
ATOM   1382  N   LEU   181      -7.231  -8.888   5.714  1.00  0.00              
ATOM   1383  CA  LEU   181      -8.296  -7.945   5.586  1.00  0.00              
ATOM   1384  CB  LEU   181      -9.638  -8.655   5.351  1.00  0.00              
ATOM   1385  C   LEU   181      -8.377  -7.178   6.875  1.00  0.00              
ATOM   1386  O   LEU   181      -8.581  -5.965   6.873  1.00  0.00              
ATOM   1387  CG  LEU   181      -9.580  -9.629   4.156  1.00  0.00           C  
ATOM   1388  CD1 LEU   181     -10.965 -10.206   3.824  1.00  0.00           C  
ATOM   1389  CD2 LEU   181      -8.875  -8.998   2.945  1.00  0.00           C  
ATOM   1390  N   GLN   182      -8.204  -7.877   8.015  1.00  0.00              
ATOM   1391  CA  GLN   182      -8.306  -7.277   9.318  1.00  0.00              
ATOM   1392  CB  GLN   182      -8.275  -8.290  10.474  1.00  0.00              
ATOM   1393  C   GLN   182      -7.208  -6.278   9.538  1.00  0.00              
ATOM   1394  O   GLN   182      -7.397  -5.284  10.237  1.00  0.00              
ATOM   1395  CG  GLN   182      -9.522  -9.177  10.511  1.00  0.00           C  
ATOM   1396  CD  GLN   182      -9.523  -9.956  11.818  1.00  0.00           C  
ATOM   1397  OE1 GLN   182      -8.563 -10.650  12.147  1.00  0.00           O  
ATOM   1398  NE2 GLN   182     -10.635  -9.830  12.592  1.00  0.00           N  
ATOM   1399  N   VAL   183      -6.001  -6.556   9.015  1.00  0.00              
ATOM   1400  CA  VAL   183      -4.885  -5.660   9.147  1.00  0.00              
ATOM   1401  CB  VAL   183      -3.608  -6.280   8.662  1.00  0.00              
ATOM   1402  C   VAL   183      -5.126  -4.445   8.315  1.00  0.00              
ATOM   1403  O   VAL   183      -4.854  -3.318   8.725  1.00  0.00              
ATOM   1404  CG1 VAL   183      -2.466  -5.261   8.817  1.00  0.00           C  
ATOM   1405  CG2 VAL   183      -3.390  -7.599   9.421  1.00  0.00           C  
ATOM   1406  N   VAL   184      -5.667  -4.653   7.106  1.00  0.00              
ATOM   1407  CA  VAL   184      -5.831  -3.564   6.200  1.00  0.00              
ATOM   1408  CB  VAL   184      -6.447  -4.004   4.926  1.00  0.00              
ATOM   1409  C   VAL   184      -6.712  -2.554   6.853  1.00  0.00              
ATOM   1410  O   VAL   184      -6.421  -1.359   6.836  1.00  0.00              
ATOM   1411  CG1 VAL   184      -6.658  -2.779   4.019  1.00  0.00           C  
ATOM   1412  CG2 VAL   184      -5.511  -5.087   4.377  1.00  0.00           C  
ATOM   1413  N   SER   185      -7.807  -3.018   7.476  1.00  0.00              
ATOM   1414  CA  SER   185      -8.716  -2.113   8.117  1.00  0.00              
ATOM   1415  CB  SER   185      -9.946  -2.821   8.707  1.00  0.00              
ATOM   1416  C   SER   185      -8.032  -1.389   9.248  1.00  0.00              
ATOM   1417  O   SER   185      -8.120  -0.166   9.348  1.00  0.00              
ATOM   1418  OG  SER   185     -10.803  -1.871   9.323  1.00  0.00           O  
ATOM   1419  N   ARG   186      -7.308  -2.120  10.118  1.00  0.00              
ATOM   1420  CA  ARG   186      -6.684  -1.541  11.279  1.00  0.00              
ATOM   1421  CB  ARG   186      -5.978  -2.592  12.150  1.00  0.00              
ATOM   1422  C   ARG   186      -5.667  -0.546  10.842  1.00  0.00              
ATOM   1423  O   ARG   186      -5.445   0.474  11.497  1.00  0.00              
ATOM   1424  CG  ARG   186      -6.971  -3.469  12.907  1.00  0.00           C  
ATOM   1425  CD  ARG   186      -7.591  -2.734  14.091  1.00  0.00           C  
ATOM   1426  NE  ARG   186      -8.688  -3.576  14.636  1.00  0.00           N  
ATOM   1427  CZ  ARG   186      -9.179  -3.276  15.871  1.00  0.00           C  
ATOM   1428  NH1 ARG   186      -8.619  -2.257  16.584  1.00  0.00           N  
ATOM   1429  NH2 ARG   186     -10.223  -3.985  16.389  1.00  0.00           N  
ATOM   1430  N   LEU   187      -4.993  -0.849   9.726  1.00  0.00              
ATOM   1431  CA  LEU   187      -4.003   0.029   9.201  1.00  0.00              
ATOM   1432  CB  LEU   187      -3.417  -0.561   7.906  1.00  0.00              
ATOM   1433  C   LEU   187      -4.709   1.301   8.852  1.00  0.00              
ATOM   1434  O   LEU   187      -4.324   2.378   9.302  1.00  0.00              
ATOM   1435  CG  LEU   187      -2.331   0.272   7.212  1.00  0.00           C  
ATOM   1436  CD1 LEU   187      -1.054   0.351   8.063  1.00  0.00           C  
ATOM   1437  CD2 LEU   187      -2.072  -0.264   5.794  1.00  0.00           C  
ATOM   1438  N   LYS   188      -5.838   1.163   8.129  1.00  0.00              
ATOM   1439  CA  LYS   188      -6.640   2.220   7.585  1.00  0.00              
ATOM   1440  CB  LYS   188      -7.859   1.662   6.828  1.00  0.00              
ATOM   1441  C   LYS   188      -7.135   3.081   8.706  1.00  0.00              
ATOM   1442  O   LYS   188      -7.377   4.271   8.535  1.00  0.00              
ATOM   1443  CG  LYS   188      -8.565   2.656   5.904  1.00  0.00           C  
ATOM   1444  CD  LYS   188      -9.498   1.966   4.905  1.00  0.00           C  
ATOM   1445  CE  LYS   188     -10.152   2.915   3.900  1.00  0.00           C  
ATOM   1446  NZ  LYS   188     -10.886   2.137   2.876  1.00  0.00           N  
ATOM   1447  N   SER   189      -7.358   2.509   9.894  1.00  0.00              
ATOM   1448  CA  SER   189      -7.831   3.348  10.954  1.00  0.00              
ATOM   1449  CB  SER   189      -8.223   2.560  12.216  1.00  0.00              
ATOM   1450  C   SER   189      -6.767   4.342  11.366  1.00  0.00              
ATOM   1451  O   SER   189      -7.084   5.475  11.721  1.00  0.00              
ATOM   1452  OG  SER   189      -7.072   1.983  12.813  1.00  0.00           O  
ATOM   1453  N   GLN   190      -5.473   3.960  11.310  1.00  0.00              
ATOM   1454  CA  GLN   190      -4.427   4.764  11.903  1.00  0.00              
ATOM   1455  CB  GLN   190      -3.072   4.039  12.023  1.00  0.00              
ATOM   1456  C   GLN   190      -4.107   6.161  11.375  1.00  0.00              
ATOM   1457  O   GLN   190      -4.057   7.022  12.252  1.00  0.00              
ATOM   1458  CG  GLN   190      -2.967   3.114  13.239  1.00  0.00           C  
ATOM   1459  CD  GLN   190      -3.394   1.711  12.848  1.00  0.00           C  
ATOM   1460  OE1 GLN   190      -4.122   1.046  13.584  1.00  0.00           O  
ATOM   1461  NE2 GLN   190      -2.903   1.237  11.672  1.00  0.00           N  
ATOM   1462  N   LEU   191      -3.904   6.472  10.039  1.00  0.00              
ATOM   1463  CA  LEU   191      -3.328   7.805   9.707  1.00  0.00              
ATOM   1464  CB  LEU   191      -1.804   7.935   9.889  1.00  0.00              
ATOM   1465  C   LEU   191      -3.665   8.653   8.431  1.00  0.00              
ATOM   1466  O   LEU   191      -4.678   8.378   7.786  1.00  0.00              
ATOM   1467  CG  LEU   191      -1.405   8.206  11.354  1.00  0.00           C  
ATOM   1468  CD1 LEU   191       0.045   8.703  11.463  1.00  0.00           C  
ATOM   1469  CD2 LEU   191      -2.386   9.183  12.022  1.00  0.00           C  
ATOM   1470  N   GLU   192      -2.830   9.774   8.146  1.00  0.00              
ATOM   1471  CA  GLU   192      -2.824  10.854   7.144  1.00  0.00              
ATOM   1472  CB  GLU   192      -1.937  12.049   7.555  1.00  0.00              
ATOM   1473  C   GLU   192      -2.458  10.418   5.740  1.00  0.00              
ATOM   1474  O   GLU   192      -2.766  11.066   4.745  1.00  0.00              
ATOM   1475  CG  GLU   192      -0.433  11.782   7.582  1.00  0.00           C  
ATOM   1476  CD  GLU   192       0.140  12.339   6.289  1.00  0.00           C  
ATOM   1477  OE1 GLU   192      -0.597  13.085   5.590  1.00  0.00           O  
ATOM   1478  OE2 GLU   192       1.323  12.038   5.986  1.00  0.00           O  
ATOM   1479  N   ALA   193      -1.716   9.332   5.583  1.00  0.00              
ATOM   1480  CA  ALA   193      -1.326   8.903   4.279  1.00  0.00              
ATOM   1481  CB  ALA   193      -0.530   7.604   4.411  1.00  0.00              
ATOM   1482  C   ALA   193      -2.470   8.528   3.365  1.00  0.00              
ATOM   1483  O   ALA   193      -2.735   7.340   3.214  1.00  0.00              
ATOM   1484  N   GLY   194      -3.116   9.499   2.667  1.00  0.00              
ATOM   1485  CA  GLY   194      -4.100   9.220   1.641  1.00  0.00              
ATOM   1486  C   GLY   194      -5.069   8.238   2.155  1.00  0.00              
ATOM   1487  O   GLY   194      -5.451   8.368   3.307  1.00  0.00              
ATOM   1488  N   ASP   195      -5.497   7.210   1.380  1.00  0.00              
ATOM   1489  CA  ASP   195      -5.221   6.804   0.028  1.00  0.00              
ATOM   1490  CB  ASP   195      -5.624   7.837  -1.035  1.00  0.00              
ATOM   1491  C   ASP   195      -3.806   6.359  -0.190  1.00  0.00              
ATOM   1492  O   ASP   195      -3.424   6.041  -1.318  1.00  0.00              
ATOM   1493  CG  ASP   195      -7.135   7.712  -1.182  1.00  0.00           C  
ATOM   1494  OD1 ASP   195      -7.737   6.946  -0.382  1.00  0.00           O  
ATOM   1495  OD2 ASP   195      -7.706   8.366  -2.094  1.00  0.00           O  
ATOM   1496  N   GLN   196      -3.018   6.205   0.889  1.00  0.00              
ATOM   1497  CA  GLN   196      -1.635   5.861   0.699  1.00  0.00              
ATOM   1498  CB  GLN   196      -0.716   6.987   1.203  1.00  0.00              
ATOM   1499  C   GLN   196      -1.319   4.594   1.416  1.00  0.00              
ATOM   1500  O   GLN   196      -0.165   4.173   1.491  1.00  0.00              
ATOM   1501  CG  GLN   196      -0.955   8.284   0.419  1.00  0.00           C  
ATOM   1502  CD  GLN   196      -0.145   9.423   1.024  1.00  0.00           C  
ATOM   1503  OE1 GLN   196      -0.660  10.215   1.812  1.00  0.00           O  
ATOM   1504  NE2 GLN   196       1.155   9.521   0.637  1.00  0.00           N  
ATOM   1505  N   LEU   197      -2.347   3.924   1.949  1.00  0.00              
ATOM   1506  CA  LEU   197      -2.072   2.670   2.577  1.00  0.00              
ATOM   1507  CB  LEU   197      -3.147   2.248   3.591  1.00  0.00              
ATOM   1508  C   LEU   197      -2.117   1.690   1.455  1.00  0.00              
ATOM   1509  O   LEU   197      -2.972   1.818   0.580  1.00  0.00              
ATOM   1510  CG  LEU   197      -3.414   3.284   4.699  1.00  0.00           C  
ATOM   1511  CD1 LEU   197      -4.396   2.731   5.742  1.00  0.00           C  
ATOM   1512  CD2 LEU   197      -2.116   3.816   5.320  1.00  0.00           C  
ATOM   1513  N   ALA   198      -1.197   0.702   1.433  1.00  0.00              
ATOM   1514  CA  ALA   198      -1.201  -0.233   0.338  1.00  0.00              
ATOM   1515  CB  ALA   198      -0.339   0.215  -0.854  1.00  0.00              
ATOM   1516  C   ALA   198      -0.663  -1.558   0.788  1.00  0.00              
ATOM   1517  O   ALA   198      -0.014  -1.670   1.825  1.00  0.00              
ATOM   1518  N   ARG   199      -0.956  -2.608  -0.008  1.00  0.00              
ATOM   1519  CA  ARG   199      -0.522  -3.958   0.237  1.00  0.00              
ATOM   1520  CB  ARG   199      -1.697  -4.940   0.076  1.00  0.00              
ATOM   1521  C   ARG   199       0.506  -4.283  -0.809  1.00  0.00              
ATOM   1522  O   ARG   199       0.159  -4.552  -1.958  1.00  0.00              
ATOM   1523  CG  ARG   199      -1.391  -6.435   0.189  1.00  0.00           C  
ATOM   1524  CD  ARG   199      -2.690  -7.248   0.247  1.00  0.00           C  
ATOM   1525  NE  ARG   199      -2.387  -8.703   0.150  1.00  0.00           N  
ATOM   1526  CZ  ARG   199      -2.580  -9.361  -1.030  1.00  0.00           C  
ATOM   1527  NH1 ARG   199      -2.960  -8.674  -2.146  1.00  0.00           N  
ATOM   1528  NH2 ARG   199      -2.407 -10.713  -1.095  1.00  0.00           N  
ATOM   1529  N   LEU   200       1.806  -4.241  -0.436  1.00  0.00              
ATOM   1530  CA  LEU   200       2.867  -4.487  -1.379  1.00  0.00              
ATOM   1531  CB  LEU   200       4.265  -4.126  -0.850  1.00  0.00              
ATOM   1532  C   LEU   200       2.920  -5.919  -1.797  1.00  0.00              
ATOM   1533  O   LEU   200       2.990  -6.237  -2.984  1.00  0.00              
ATOM   1534  CG  LEU   200       5.378  -4.400  -1.882  1.00  0.00           C  
ATOM   1535  CD1 LEU   200       5.213  -3.520  -3.132  1.00  0.00           C  
ATOM   1536  CD2 LEU   200       6.776  -4.289  -1.251  1.00  0.00           C  
ATOM   1537  N   GLY   201       2.876  -6.829  -0.815  1.00  0.00              
ATOM   1538  CA  GLY   201       2.966  -8.226  -1.103  1.00  0.00              
ATOM   1539  C   GLY   201       1.989  -8.850  -0.180  1.00  0.00              
ATOM   1540  O   GLY   201       1.364  -8.155   0.617  1.00  0.00              
ATOM   1541  N   SER   202       1.840 -10.182  -0.252  1.00  0.00              
ATOM   1542  CA  SER   202       0.867 -10.812   0.579  1.00  0.00              
ATOM   1543  CB  SER   202       0.859 -12.342   0.426  1.00  0.00              
ATOM   1544  C   SER   202       1.188 -10.496   2.003  1.00  0.00              
ATOM   1545  O   SER   202       0.329 -10.075   2.766  1.00  0.00              
ATOM   1546  OG  SER   202      -0.128 -12.913   1.273  1.00  0.00           O  
ATOM   1547  N   ASP   203       2.437 -10.701   2.425  1.00  0.00              
ATOM   1548  CA  ASP   203       2.742 -10.438   3.798  1.00  0.00              
ATOM   1549  CB  ASP   203       4.055 -11.144   4.192  1.00  0.00              
ATOM   1550  C   ASP   203       2.887  -8.969   4.102  1.00  0.00              
ATOM   1551  O   ASP   203       2.420  -8.505   5.140  1.00  0.00              
ATOM   1552  CG  ASP   203       4.210 -11.179   5.705  1.00  0.00           C  
ATOM   1553  OD1 ASP   203       3.472 -10.434   6.397  1.00  0.00           O  
ATOM   1554  OD2 ASP   203       5.076 -11.955   6.190  1.00  0.00           O  
ATOM   1555  N   GLU   204       3.520  -8.186   3.200  1.00  0.00              
ATOM   1556  CA  GLU   204       3.924  -6.848   3.557  1.00  0.00              
ATOM   1557  CB  GLU   204       5.317  -6.482   3.011  1.00  0.00              
ATOM   1558  C   GLU   204       2.983  -5.770   3.107  1.00  0.00              
ATOM   1559  O   GLU   204       2.264  -5.901   2.116  1.00  0.00              
ATOM   1560  CG  GLU   204       5.433  -6.593   1.487  1.00  0.00           C  
ATOM   1561  CD  GLU   204       5.932  -7.990   1.139  1.00  0.00           C  
ATOM   1562  OE1 GLU   204       7.147  -8.250   1.354  1.00  0.00           O  
ATOM   1563  OE2 GLU   204       5.112  -8.814   0.653  1.00  0.00           O  
ATOM   1564  N   PHE   205       3.004  -4.641   3.858  1.00  0.00              
ATOM   1565  CA  PHE   205       2.167  -3.507   3.587  1.00  0.00              
ATOM   1566  CB  PHE   205       1.015  -3.354   4.596  1.00  0.00              
ATOM   1567  C   PHE   205       2.994  -2.270   3.726  1.00  0.00              
ATOM   1568  O   PHE   205       4.046  -2.274   4.364  1.00  0.00              
ATOM   1569  CG  PHE   205       0.120  -4.539   4.483  1.00  0.00           C  
ATOM   1570  CD1 PHE   205      -0.913  -4.552   3.574  1.00  0.00           C  
ATOM   1571  CD2 PHE   205       0.313  -5.638   5.288  1.00  0.00           C  
ATOM   1572  CE1 PHE   205      -1.741  -5.645   3.470  1.00  0.00           C  
ATOM   1573  CE2 PHE   205      -0.512  -6.734   5.188  1.00  0.00           C  
ATOM   1574  CZ  PHE   205      -1.542  -6.739   4.277  1.00  0.00           C  
ATOM   1575  N   ALA   206       2.532  -1.163   3.113  1.00  0.00              
ATOM   1576  CA  ALA   206       3.280   0.048   3.226  1.00  0.00              
ATOM   1577  CB  ALA   206       4.183   0.322   2.012  1.00  0.00              
ATOM   1578  C   ALA   206       2.325   1.193   3.337  1.00  0.00              
ATOM   1579  O   ALA   206       1.209   1.151   2.821  1.00  0.00              
ATOM   1580  N   LEU   207       2.760   2.243   4.058  1.00  0.00              
ATOM   1581  CA  LEU   207       1.999   3.440   4.227  1.00  0.00              
ATOM   1582  CB  LEU   207       1.639   3.719   5.693  1.00  0.00              
ATOM   1583  C   LEU   207       2.933   4.526   3.835  1.00  0.00              
ATOM   1584  O   LEU   207       4.087   4.544   4.260  1.00  0.00              
ATOM   1585  CG  LEU   207       0.998   2.509   6.392  1.00  0.00           C  
ATOM   1586  CD1 LEU   207       0.407   2.894   7.758  1.00  0.00           C  
ATOM   1587  CD2 LEU   207       0.014   1.788   5.461  1.00  0.00           C  
ATOM   1588  N   LEU   208       2.480   5.457   2.989  1.00  0.00              
ATOM   1589  CA  LEU   208       3.386   6.508   2.652  1.00  0.00              
ATOM   1590  CB  LEU   208       3.534   6.711   1.133  1.00  0.00              
ATOM   1591  C   LEU   208       2.719   7.725   3.200  1.00  0.00              
ATOM   1592  O   LEU   208       1.601   8.039   2.802  1.00  0.00              
ATOM   1593  CG  LEU   208       4.732   7.578   0.695  1.00  0.00           C  
ATOM   1594  CD1 LEU   208       4.578   8.030  -0.764  1.00  0.00           C  
ATOM   1595  CD2 LEU   208       5.018   8.732   1.662  1.00  0.00           C  
ATOM   1596  N   ILE   209       3.356   8.445   4.141  1.00  0.00              
ATOM   1597  CA  ILE   209       2.659   9.586   4.648  1.00  0.00              
ATOM   1598  CB  ILE   209       2.426   9.536   6.133  1.00  0.00              
ATOM   1599  C   ILE   209       3.373  10.829   4.241  1.00  0.00              
ATOM   1600  O   ILE   209       4.484  11.110   4.682  1.00  0.00              
ATOM   1601  CG2 ILE   209       1.515   8.330   6.411  1.00  0.00           C  
ATOM   1602  CG1 ILE   209       3.729   9.498   6.935  1.00  0.00           C  
ATOM   1603  CD1 ILE   209       3.453   9.481   8.437  1.00  0.00           C  
ATOM   1604  N   ASP   210       2.721  11.622   3.370  1.00  0.00              
ATOM   1605  CA  ASP   210       3.336  12.804   2.856  1.00  0.00              
ATOM   1606  CB  ASP   210       2.575  13.450   1.678  1.00  0.00              
ATOM   1607  C   ASP   210       3.454  13.793   3.946  1.00  0.00              
ATOM   1608  O   ASP   210       2.611  13.897   4.836  1.00  0.00              
ATOM   1609  CG  ASP   210       1.193  13.931   2.115  1.00  0.00           C  
ATOM   1610  OD1 ASP   210       1.104  14.823   3.002  1.00  0.00           O  
ATOM   1611  OD2 ASP   210       0.196  13.408   1.549  1.00  0.00           O  
ATOM   1612  N   THR   211       4.553  14.542   3.868  1.00  0.00              
ATOM   1613  CA  THR   211       4.896  15.559   4.799  1.00  0.00              
ATOM   1614  CB  THR   211       4.100  16.765   4.832  1.00  0.00              
ATOM   1615  C   THR   211       4.744  15.019   6.148  1.00  0.00              
ATOM   1616  O   THR   211       4.102  15.616   7.009  1.00  0.00              
ATOM   1617  OG1 THR   211       3.865  17.224   3.519  1.00  0.00           O  
ATOM   1618  CG2 THR   211       5.051  17.743   5.565  1.00  0.00           C  
ATOM   1619  N   ARG   212       5.268  13.825   6.368  1.00  0.00              
ATOM   1620  CA  ARG   212       5.256  13.512   7.747  1.00  0.00              
ATOM   1621  CB  ARG   212       4.568  12.194   8.113  1.00  0.00              
ATOM   1622  C   ARG   212       6.699  13.502   8.063  1.00  0.00              
ATOM   1623  O   ARG   212       7.498  12.864   7.381  1.00  0.00              
ATOM   1624  CG  ARG   212       3.046  12.366   8.096  1.00  0.00           C  
ATOM   1625  CD  ARG   212       2.490  13.110   9.315  1.00  0.00           C  
ATOM   1626  NE  ARG   212       2.736  12.267  10.519  1.00  0.00           N  
ATOM   1627  CZ  ARG   212       2.027  12.493  11.663  1.00  0.00           C  
ATOM   1628  NH1 ARG   212       1.083  13.479  11.696  1.00  0.00           N  
ATOM   1629  NH2 ARG   212       2.262  11.735  12.774  1.00  0.00           N  
ATOM   1630  N   ARG   213       7.091  14.311   9.049  1.00  0.00              
ATOM   1631  CA  ARG   213       8.477  14.365   9.335  1.00  0.00              
ATOM   1632  CB  ARG   213       8.957  15.721   9.881  1.00  0.00              
ATOM   1633  C   ARG   213       8.745  13.378  10.382  1.00  0.00              
ATOM   1634  O   ARG   213       7.839  12.966  11.101  1.00  0.00              
ATOM   1635  CG  ARG   213       8.985  16.834   8.836  1.00  0.00           C  
ATOM   1636  CD  ARG   213       9.961  16.553   7.694  1.00  0.00           C  
ATOM   1637  NE  ARG   213       9.927  17.728   6.782  1.00  0.00           N  
ATOM   1638  CZ  ARG   213      10.749  18.789   7.025  1.00  0.00           C  
ATOM   1639  NH1 ARG   213      11.600  18.762   8.092  1.00  0.00           N  
ATOM   1640  NH2 ARG   213      10.726  19.872   6.194  1.00  0.00           N  
ATOM   1641  N   ALA   214      10.016  12.950  10.455  1.00  0.00              
ATOM   1642  CA  ALA   214      10.429  12.188  11.585  1.00  0.00              
ATOM   1643  CB  ALA   214      11.916  11.793  11.572  1.00  0.00              
ATOM   1644  C   ALA   214      10.408  13.259  12.622  1.00  0.00              
ATOM   1645  O   ALA   214      10.508  14.388  12.187  1.00  0.00              
ATOM   1646  N   PRO   215      10.252  13.183  13.897  1.00  0.00              
ATOM   1647  CA  PRO   215       9.883  12.012  14.613  1.00  0.00              
ATOM   1648  CB  PRO   215      10.338  12.223  16.056  1.00  0.00              
ATOM   1649  C   PRO   215       8.399  11.939  14.516  1.00  0.00              
ATOM   1650  O   PRO   215       7.796  11.120  15.208  1.00  0.00              
ATOM   1651  CD  PRO   215      11.073  14.071  14.708  1.00  0.00           C  
ATOM   1652  CG  PRO   215      11.462  13.261  15.949  1.00  0.00           C  
ATOM   1653  N   GLN   216       7.789  12.828  13.711  1.00  0.00              
ATOM   1654  CA  GLN   216       6.359  12.895  13.695  1.00  0.00              
ATOM   1655  CB  GLN   216       5.833  13.944  12.699  1.00  0.00              
ATOM   1656  C   GLN   216       5.788  11.563  13.301  1.00  0.00              
ATOM   1657  O   GLN   216       5.023  10.958  14.049  1.00  0.00              
ATOM   1658  CG  GLN   216       4.310  14.065  12.676  1.00  0.00           C  
ATOM   1659  CD  GLN   216       3.880  14.767  13.956  1.00  0.00           C  
ATOM   1660  OE1 GLN   216       4.710  15.131  14.788  1.00  0.00           O  
ATOM   1661  NE2 GLN   216       2.545  14.966  14.120  1.00  0.00           N  
ATOM   1662  N   ARG   217       6.196  11.034  12.139  1.00  0.00              
ATOM   1663  CA  ARG   217       5.664   9.804  11.633  1.00  0.00              
ATOM   1664  CB  ARG   217       6.301   9.506  10.256  1.00  0.00              
ATOM   1665  C   ARG   217       6.095   8.700  12.529  1.00  0.00              
ATOM   1666  O   ARG   217       5.354   7.775  12.866  1.00  0.00              
ATOM   1667  CG  ARG   217       5.898   8.241   9.478  1.00  0.00           C  
ATOM   1668  CD  ARG   217       5.120   7.154  10.219  1.00  0.00           C  
ATOM   1669  NE  ARG   217       5.051   5.968   9.317  1.00  0.00           N  
ATOM   1670  CZ  ARG   217       3.998   5.791   8.464  1.00  0.00           C  
ATOM   1671  NH1 ARG   217       2.949   6.663   8.464  1.00  0.00           N  
ATOM   1672  NH2 ARG   217       3.990   4.729   7.607  1.00  0.00           N  
ATOM   1673  N   ALA   218       7.364   8.761  12.921  1.00  0.00              
ATOM   1674  CA  ALA   218       7.848   7.632  13.613  1.00  0.00              
ATOM   1675  CB  ALA   218       9.363   7.689  13.855  1.00  0.00              
ATOM   1676  C   ALA   218       7.210   7.437  14.937  1.00  0.00              
ATOM   1677  O   ALA   218       6.709   6.358  15.253  1.00  0.00              
ATOM   1678  N   GLU   219       7.194   8.489  15.757  1.00  0.00              
ATOM   1679  CA  GLU   219       6.727   8.227  17.072  1.00  0.00              
ATOM   1680  CB  GLU   219       6.970   9.413  18.020  1.00  0.00              
ATOM   1681  C   GLU   219       5.270   7.960  17.046  1.00  0.00              
ATOM   1682  O   GLU   219       4.795   6.955  17.574  1.00  0.00              
ATOM   1683  CG  GLU   219       6.833   9.057  19.500  1.00  0.00           C  
ATOM   1684  CD  GLU   219       8.081   8.282  19.901  1.00  0.00           C  
ATOM   1685  OE1 GLU   219       8.806   7.814  18.983  1.00  0.00           O  
ATOM   1686  OE2 GLU   219       8.327   8.147  21.130  1.00  0.00           O  
ATOM   1687  N   TRP   220       4.534   8.854  16.369  1.00  0.00              
ATOM   1688  CA  TRP   220       3.111   8.804  16.448  1.00  0.00              
ATOM   1689  CB  TRP   220       2.457  10.039  15.809  1.00  0.00              
ATOM   1690  C   TRP   220       2.573   7.574  15.838  1.00  0.00              
ATOM   1691  O   TRP   220       1.828   6.822  16.469  1.00  0.00              
ATOM   1692  CG  TRP   220       0.980  10.128  16.080  1.00  0.00           C  
ATOM   1693  CD2 TRP   220       0.450  10.241  17.409  1.00  0.00           C  
ATOM   1694  CD1 TRP   220      -0.091  10.056  15.239  1.00  0.00           C  
ATOM   1695  NE1 TRP   220      -1.258  10.144  15.961  1.00  0.00           N  
ATOM   1696  CE2 TRP   220      -0.938  10.250  17.299  1.00  0.00           C  
ATOM   1697  CE3 TRP   220       1.075  10.320  18.621  1.00  0.00           C  
ATOM   1698  CZ2 TRP   220      -1.730  10.340  18.409  1.00  0.00           C  
ATOM   1699  CZ3 TRP   220       0.275  10.419  19.737  1.00  0.00           C  
ATOM   1700  CH2 TRP   220      -1.100  10.429  19.632  1.00  0.00           C  
ATOM   1701  N   MET   221       2.986   7.324  14.593  1.00  0.00              
ATOM   1702  CA  MET   221       2.468   6.196  13.892  1.00  0.00              
ATOM   1703  CB  MET   221       3.027   6.036  12.467  1.00  0.00              
ATOM   1704  C   MET   221       2.793   4.937  14.566  1.00  0.00              
ATOM   1705  O   MET   221       1.907   4.108  14.760  1.00  0.00              
ATOM   1706  CG  MET   221       2.206   6.704  11.371  1.00  0.00           C  
ATOM   1707  SD  MET   221       0.708   5.756  10.957  1.00  0.00           S  
ATOM   1708  CE  MET   221       1.604   4.284  10.384  1.00  0.00           C  
ATOM   1709  N   ALA   222       4.061   4.795  14.971  1.00  0.00              
ATOM   1710  CA  ALA   222       4.508   3.509  15.402  1.00  0.00              
ATOM   1711  CB  ALA   222       5.999   3.509  15.773  1.00  0.00              
ATOM   1712  C   ALA   222       3.764   3.045  16.584  1.00  0.00              
ATOM   1713  O   ALA   222       3.249   1.929  16.594  1.00  0.00              
ATOM   1714  N   GLU   223       3.652   3.908  17.599  1.00  0.00              
ATOM   1715  CA  GLU   223       3.060   3.408  18.796  1.00  0.00              
ATOM   1716  CB  GLU   223       3.104   4.398  19.973  1.00  0.00              
ATOM   1717  C   GLU   223       1.636   3.089  18.577  1.00  0.00              
ATOM   1718  O   GLU   223       1.169   2.013  18.945  1.00  0.00              
ATOM   1719  CG  GLU   223       4.499   4.621  20.558  1.00  0.00           C  
ATOM   1720  CD  GLU   223       4.326   5.387  21.863  1.00  0.00           C  
ATOM   1721  OE1 GLU   223       3.156   5.543  22.304  1.00  0.00           O  
ATOM   1722  OE2 GLU   223       5.360   5.819  22.439  1.00  0.00           O  
ATOM   1723  N   ARG   224       0.910   4.018  17.944  1.00  0.00              
ATOM   1724  CA  ARG   224      -0.497   3.819  17.860  1.00  0.00              
ATOM   1725  CB  ARG   224      -1.209   5.047  17.276  1.00  0.00              
ATOM   1726  C   ARG   224      -0.779   2.614  17.033  1.00  0.00              
ATOM   1727  O   ARG   224      -1.587   1.770  17.414  1.00  0.00              
ATOM   1728  CG  ARG   224      -0.916   6.294  18.117  1.00  0.00           C  
ATOM   1729  CD  ARG   224      -2.007   6.693  19.116  1.00  0.00           C  
ATOM   1730  NE  ARG   224      -2.701   5.465  19.597  1.00  0.00           N  
ATOM   1731  CZ  ARG   224      -3.013   5.330  20.920  1.00  0.00           C  
ATOM   1732  NH1 ARG   224      -2.503   6.201  21.840  1.00  0.00           N  
ATOM   1733  NH2 ARG   224      -3.855   4.337  21.324  1.00  0.00           N  
ATOM   1734  N   ILE   225      -0.081   2.482  15.895  1.00  0.00              
ATOM   1735  CA  ILE   225      -0.334   1.395  15.006  1.00  0.00              
ATOM   1736  CB  ILE   225       0.429   1.515  13.716  1.00  0.00              
ATOM   1737  C   ILE   225       0.005   0.102  15.664  1.00  0.00              
ATOM   1738  O   ILE   225      -0.746  -0.866  15.558  1.00  0.00              
ATOM   1739  CG2 ILE   225      -0.043   2.799  13.013  1.00  0.00           C  
ATOM   1740  CG1 ILE   225       1.946   1.478  13.951  1.00  0.00           C  
ATOM   1741  CD1 ILE   225       2.746   1.421  12.650  1.00  0.00           C  
ATOM   1742  N   THR   226       1.146   0.051  16.373  1.00  0.00              
ATOM   1743  CA  THR   226       1.563  -1.178  16.977  1.00  0.00              
ATOM   1744  CB  THR   226       2.924  -1.099  17.611  1.00  0.00              
ATOM   1745  C   THR   226       0.577  -1.608  18.012  1.00  0.00              
ATOM   1746  O   THR   226       0.235  -2.787  18.082  1.00  0.00              
ATOM   1747  OG1 THR   226       3.367  -2.399  17.971  1.00  0.00           O  
ATOM   1748  CG2 THR   226       2.864  -0.193  18.852  1.00  0.00           C  
ATOM   1749  N   GLU   227       0.081  -0.672  18.842  1.00  0.00              
ATOM   1750  CA  GLU   227      -0.793  -1.075  19.905  1.00  0.00              
ATOM   1751  CB  GLU   227      -1.181   0.039  20.884  1.00  0.00              
ATOM   1752  C   GLU   227      -2.076  -1.593  19.348  1.00  0.00              
ATOM   1753  O   GLU   227      -2.627  -2.567  19.858  1.00  0.00              
ATOM   1754  CG  GLU   227      -2.193   1.025  20.313  1.00  0.00           C  
ATOM   1755  CD  GLU   227      -2.890   1.651  21.508  1.00  0.00           C  
ATOM   1756  OE1 GLU   227      -2.201   2.345  22.302  1.00  0.00           O  
ATOM   1757  OE2 GLU   227      -4.124   1.438  21.648  1.00  0.00           O  
ATOM   1758  N   VAL   228      -2.587  -0.926  18.299  1.00  0.00              
ATOM   1759  CA  VAL   228      -3.842  -1.264  17.693  1.00  0.00              
ATOM   1760  CB  VAL   228      -4.231  -0.313  16.603  1.00  0.00              
ATOM   1761  C   VAL   228      -3.751  -2.605  17.046  1.00  0.00              
ATOM   1762  O   VAL   228      -4.701  -3.385  17.083  1.00  0.00              
ATOM   1763  CG1 VAL   228      -5.576  -0.768  16.019  1.00  0.00           C  
ATOM   1764  CG2 VAL   228      -4.236   1.111  17.167  1.00  0.00           C  
ATOM   1765  N   MET   229      -2.596  -2.898  16.422  1.00  0.00              
ATOM   1766  CA  MET   229      -2.400  -4.100  15.665  1.00  0.00              
ATOM   1767  CB  MET   229      -1.051  -4.141  14.927  1.00  0.00              
ATOM   1768  C   MET   229      -2.474  -5.293  16.559  1.00  0.00              
ATOM   1769  O   MET   229      -2.905  -6.364  16.138  1.00  0.00              
ATOM   1770  CG  MET   229      -0.967  -5.263  13.889  1.00  0.00           C  
ATOM   1771  SD  MET   229      -2.015  -5.011  12.422  1.00  0.00           S  
ATOM   1772  CE  MET   229      -3.575  -5.453  13.242  1.00  0.00           C  
ATOM   1773  N   ALA   230      -2.038  -5.129  17.818  1.00  0.00              
ATOM   1774  CA  ALA   230      -1.958  -6.181  18.791  1.00  0.00              
ATOM   1775  CB  ALA   230      -1.374  -5.705  20.131  1.00  0.00              
ATOM   1776  C   ALA   230      -3.316  -6.771  19.078  1.00  0.00              
ATOM   1777  O   ALA   230      -3.420  -7.977  19.300  1.00  0.00              
ATOM   1778  N   GLU   231      -4.389  -5.963  19.074  1.00  0.00              
ATOM   1779  CA  GLU   231      -5.643  -6.522  19.503  1.00  0.00              
ATOM   1780  CB  GLU   231      -6.827  -5.540  19.679  1.00  0.00              
ATOM   1781  C   GLU   231      -6.062  -7.671  18.622  1.00  0.00              
ATOM   1782  O   GLU   231      -6.730  -8.576  19.120  1.00  0.00              
ATOM   1783  CG  GLU   231      -7.438  -4.917  18.431  1.00  0.00           C  
ATOM   1784  CD  GLU   231      -8.837  -4.475  18.843  1.00  0.00           C  
ATOM   1785  OE1 GLU   231      -9.708  -5.371  19.003  1.00  0.00           O  
ATOM   1786  OE2 GLU   231      -9.058  -3.246  19.010  1.00  0.00           O  
ATOM   1787  N   PRO   232      -5.745  -7.716  17.358  1.00  0.00              
ATOM   1788  CA  PRO   232      -6.185  -8.848  16.585  1.00  0.00              
ATOM   1789  CB  PRO   232      -5.917  -8.482  15.130  1.00  0.00              
ATOM   1790  C   PRO   232      -5.573 -10.145  17.030  1.00  0.00              
ATOM   1791  O   PRO   232      -6.129 -11.198  16.731  1.00  0.00              
ATOM   1792  CD  PRO   232      -5.696  -6.511  16.539  1.00  0.00           C  
ATOM   1793  CG  PRO   232      -6.089  -6.952  15.118  1.00  0.00           C  
ATOM   1794  N   TYR   233      -4.418 -10.122  17.702  1.00  0.00              
ATOM   1795  CA  TYR   233      -3.907 -11.379  18.169  1.00  0.00              
ATOM   1796  CB  TYR   233      -2.561 -11.231  18.895  1.00  0.00              
ATOM   1797  C   TYR   233      -4.882 -11.925  19.168  1.00  0.00              
ATOM   1798  O   TYR   233      -5.284 -13.085  19.102  1.00  0.00              
ATOM   1799  CG  TYR   233      -2.306 -12.524  19.588  1.00  0.00           C  
ATOM   1800  CD1 TYR   233      -1.753 -13.587  18.915  1.00  0.00           C  
ATOM   1801  CD2 TYR   233      -2.627 -12.671  20.918  1.00  0.00           C  
ATOM   1802  CE1 TYR   233      -1.526 -14.779  19.560  1.00  0.00           C  
ATOM   1803  CE2 TYR   233      -2.401 -13.861  21.568  1.00  0.00           C  
ATOM   1804  CZ  TYR   233      -1.851 -14.919  20.887  1.00  0.00           C  
ATOM   1805  OH  TYR   233      -1.617 -16.144  21.547  1.00  0.00           O  
ATOM   1806  N   TRP   234      -5.317 -11.077  20.117  1.00  0.00              
ATOM   1807  CA  TRP   234      -6.215 -11.524  21.140  1.00  0.00              
ATOM   1808  CB  TRP   234      -6.426 -10.508  22.275  1.00  0.00              
ATOM   1809  C   TRP   234      -7.522 -11.913  20.525  1.00  0.00              
ATOM   1810  O   TRP   234      -8.191 -12.826  21.006  1.00  0.00              
ATOM   1811  CG  TRP   234      -5.245 -10.476  23.220  1.00  0.00           C  
ATOM   1812  CD2 TRP   234      -5.142 -11.303  24.391  1.00  0.00           C  
ATOM   1813  CD1 TRP   234      -4.098  -9.740  23.166  1.00  0.00           C  
ATOM   1814  NE1 TRP   234      -3.282 -10.062  24.226  1.00  0.00           N  
ATOM   1815  CE2 TRP   234      -3.914 -11.022  24.989  1.00  0.00           C  
ATOM   1816  CE3 TRP   234      -5.999 -12.225  24.922  1.00  0.00           C  
ATOM   1817  CZ2 TRP   234      -3.523 -11.662  26.132  1.00  0.00           C  
ATOM   1818  CZ3 TRP   234      -5.604 -12.865  26.076  1.00  0.00           C  
ATOM   1819  CH2 TRP   234      -4.389 -12.589  26.669  1.00  0.00           C  
ATOM   1820  N   VAL   235      -7.907 -11.251  19.420  1.00  0.00              
ATOM   1821  CA  VAL   235      -9.158 -11.530  18.773  1.00  0.00              
ATOM   1822  CB  VAL   235      -9.488 -10.641  17.605  1.00  0.00              
ATOM   1823  C   VAL   235      -9.122 -12.946  18.282  1.00  0.00              
ATOM   1824  O   VAL   235     -10.162 -13.516  17.954  1.00  0.00              
ATOM   1825  CG1 VAL   235      -8.827 -11.189  16.333  1.00  0.00           C  
ATOM   1826  CG2 VAL   235     -11.019 -10.534  17.502  1.00  0.00           C  
ATOM   1827  N   ASP   236      -7.910 -13.547  18.253  1.00  0.00              
ATOM   1828  CA  ASP   236      -7.640 -14.875  17.765  1.00  0.00              
ATOM   1829  CB  ASP   236      -8.781 -15.877  18.026  1.00  0.00              
ATOM   1830  C   ASP   236      -7.452 -14.842  16.282  1.00  0.00              
ATOM   1831  O   ASP   236      -7.505 -15.880  15.625  1.00  0.00              
ATOM   1832  CG  ASP   236      -8.960 -16.057  19.525  1.00  0.00           C  
ATOM   1833  OD1 ASP   236      -8.253 -15.356  20.298  1.00  0.00           O  
ATOM   1834  OD2 ASP   236      -9.818 -16.893  19.918  1.00  0.00           O  
ATOM   1835  N   GLY   237      -7.214 -13.646  15.716  1.00  0.00              
ATOM   1836  CA  GLY   237      -6.953 -13.517  14.313  1.00  0.00              
ATOM   1837  C   GLY   237      -5.628 -14.133  13.971  1.00  0.00              
ATOM   1838  O   GLY   237      -5.496 -14.798  12.946  1.00  0.00              
ATOM   1839  N   GLU   238      -4.601 -13.903  14.816  1.00  0.00              
ATOM   1840  CA  GLU   238      -3.272 -14.396  14.568  1.00  0.00              
ATOM   1841  CB  GLU   238      -2.262 -13.263  14.325  1.00  0.00              
ATOM   1842  C   GLU   238      -2.816 -15.069  15.827  1.00  0.00              
ATOM   1843  O   GLU   238      -3.257 -14.716  16.920  1.00  0.00              
ATOM   1844  CG  GLU   238      -2.575 -12.393  13.107  1.00  0.00           C  
ATOM   1845  CD  GLU   238      -1.682 -11.161  13.173  1.00  0.00           C  
ATOM   1846  OE1 GLU   238      -1.835 -10.374  14.145  1.00  0.00           O  
ATOM   1847  OE2 GLU   238      -0.836 -10.991  12.256  1.00  0.00           O  
ATOM   1848  N   SER   239      -1.983 -16.119  15.675  1.00  0.00              
ATOM   1849  CA  SER   239      -1.378 -16.859  16.751  1.00  0.00              
ATOM   1850  CB  SER   239      -0.998 -18.289  16.333  1.00  0.00              
ATOM   1851  C   SER   239      -0.121 -16.191  17.229  1.00  0.00              
ATOM   1852  O   SER   239       0.312 -16.420  18.358  1.00  0.00              
ATOM   1853  OG  SER   239      -0.405 -18.978  17.423  1.00  0.00           O  
ATOM   1854  N   LEU   240       0.532 -15.373  16.379  1.00  0.00              
ATOM   1855  CA  LEU   240       1.763 -14.774  16.813  1.00  0.00              
ATOM   1856  CB  LEU   240       2.738 -14.484  15.662  1.00  0.00              
ATOM   1857  C   LEU   240       1.417 -13.493  17.511  1.00  0.00              
ATOM   1858  O   LEU   240       0.733 -12.627  16.964  1.00  0.00              
ATOM   1859  CG  LEU   240       4.058 -13.852  16.125  1.00  0.00           C  
ATOM   1860  CD1 LEU   240       4.759 -14.730  17.172  1.00  0.00           C  
ATOM   1861  CD2 LEU   240       4.966 -13.574  14.921  1.00  0.00           C  
ATOM   1862  N   LEU   241       1.876 -13.362  18.773  1.00  0.00              
ATOM   1863  CA  LEU   241       1.546 -12.241  19.603  1.00  0.00              
ATOM   1864  CB  LEU   241       2.039 -12.422  21.054  1.00  0.00              
ATOM   1865  C   LEU   241       2.156 -10.967  19.088  1.00  0.00              
ATOM   1866  O   LEU   241       1.514  -9.916  19.094  1.00  0.00              
ATOM   1867  CG  LEU   241       1.701 -11.237  21.976  1.00  0.00           C  
ATOM   1868  CD1 LEU   241       0.183 -11.089  22.167  1.00  0.00           C  
ATOM   1869  CD2 LEU   241       2.466 -11.330  23.306  1.00  0.00           C  
ATOM   1870  N   ILE   242       3.410 -11.032  18.605  1.00  0.00              
ATOM   1871  CA  ILE   242       4.101  -9.884  18.094  1.00  0.00              
ATOM   1872  CB  ILE   242       5.515 -10.151  17.668  1.00  0.00              
ATOM   1873  C   ILE   242       3.354  -9.324  16.938  1.00  0.00              
ATOM   1874  O   ILE   242       3.449  -8.133  16.638  1.00  0.00              
ATOM   1875  CG2 ILE   242       5.480 -11.129  16.485  1.00  0.00           C  
ATOM   1876  CG1 ILE   242       6.222  -8.821  17.352  1.00  0.00           C  
ATOM   1877  CD1 ILE   242       6.384  -7.908  18.567  1.00  0.00           C  
ATOM   1878  N   GLY   243       2.652 -10.197  16.194  1.00  0.00              
ATOM   1879  CA  GLY   243       1.825  -9.707  15.139  1.00  0.00              
ATOM   1880  C   GLY   243       2.663  -9.251  13.992  1.00  0.00              
ATOM   1881  O   GLY   243       2.905 -10.027  13.070  1.00  0.00              
ATOM   1882  N   CYS   244       3.088  -7.967  14.005  1.00  0.00              
ATOM   1883  CA  CYS   244       3.774  -7.401  12.875  1.00  0.00              
ATOM   1884  CB  CYS   244       2.894  -6.359  12.168  1.00  0.00              
ATOM   1885  C   CYS   244       4.967  -6.615  13.345  1.00  0.00              
ATOM   1886  O   CYS   244       5.060  -6.248  14.515  1.00  0.00              
ATOM   1887  SG  CYS   244       1.181  -6.927  11.973  1.00  0.00           S  
ATOM   1888  N   SER   245       5.904  -6.329  12.409  1.00  0.00              
ATOM   1889  CA  SER   245       7.071  -5.520  12.657  1.00  0.00              
ATOM   1890  CB  SER   245       8.372  -6.138  12.115  1.00  0.00              
ATOM   1891  C   SER   245       6.847  -4.235  11.915  1.00  0.00              
ATOM   1892  O   SER   245       6.349  -4.253  10.790  1.00  0.00              
ATOM   1893  OG  SER   245       8.646  -7.362  12.779  1.00  0.00           O  
ATOM   1894  N   LEU   246       7.210  -3.082  12.524  1.00  0.00              
ATOM   1895  CA  LEU   246       6.904  -1.819  11.909  1.00  0.00              
ATOM   1896  CB  LEU   246       5.969  -0.985  12.797  1.00  0.00              
ATOM   1897  C   LEU   246       8.162  -1.030  11.732  1.00  0.00              
ATOM   1898  O   LEU   246       8.891  -0.763  12.685  1.00  0.00              
ATOM   1899  CG  LEU   246       4.731  -1.784  13.251  1.00  0.00           C  
ATOM   1900  CD1 LEU   246       3.779  -0.927  14.098  1.00  0.00           C  
ATOM   1901  CD2 LEU   246       4.041  -2.480  12.068  1.00  0.00           C  
ATOM   1902  N   GLY   247       8.440  -0.599  10.492  1.00  0.00              
ATOM   1903  CA  GLY   247       9.629   0.171  10.274  1.00  0.00              
ATOM   1904  C   GLY   247       9.212   1.446   9.632  1.00  0.00              
ATOM   1905  O   GLY   247       8.430   1.456   8.683  1.00  0.00              
ATOM   1906  N   VAL   248       9.725   2.574  10.147  1.00  0.00              
ATOM   1907  CA  VAL   248       9.383   3.799   9.513  1.00  0.00              
ATOM   1908  CB  VAL   248       8.681   4.759  10.433  1.00  0.00              
ATOM   1909  C   VAL   248      10.653   4.375   9.001  1.00  0.00              
ATOM   1910  O   VAL   248      11.658   4.404   9.709  1.00  0.00              
ATOM   1911  CG1 VAL   248       9.620   5.136  11.590  1.00  0.00           C  
ATOM   1912  CG2 VAL   248       8.150   5.938   9.604  1.00  0.00           C  
ATOM   1913  N   ALA   249      10.626   4.814   7.727  1.00  0.00              
ATOM   1914  CA  ALA   249      11.782   5.340   7.062  1.00  0.00              
ATOM   1915  CB  ALA   249      12.191   4.549   5.809  1.00  0.00              
ATOM   1916  C   ALA   249      11.441   6.718   6.619  1.00  0.00              
ATOM   1917  O   ALA   249      10.287   7.045   6.341  1.00  0.00              
ATOM   1918  N   HIS   250      12.462   7.583   6.580  1.00  0.00              
ATOM   1919  CA  HIS   250      12.208   8.922   6.160  1.00  0.00              
ATOM   1920  CB  HIS   250      13.100  10.046   6.752  1.00  0.00              
ATOM   1921  C   HIS   250      12.567   8.909   4.718  1.00  0.00              
ATOM   1922  O   HIS   250      13.593   8.351   4.340  1.00  0.00              
ATOM   1923  ND1 HIS   250      14.912  10.935   5.209  1.00  0.00           N  
ATOM   1924  CG  HIS   250      14.511  10.111   6.238  1.00  0.00           C  
ATOM   1925  NE2 HIS   250      16.696   9.748   5.801  1.00  0.00           N  
ATOM   1926  CD2 HIS   250      15.614   9.394   6.588  1.00  0.00           C  
ATOM   1927  CE1 HIS   250      16.225  10.676   4.988  1.00  0.00           C  
ATOM   1928  N   ALA   251      11.713   9.461   3.846  1.00  0.00              
ATOM   1929  CA  ALA   251      12.175   9.535   2.501  1.00  0.00              
ATOM   1930  CB  ALA   251      11.176   8.986   1.474  1.00  0.00              
ATOM   1931  C   ALA   251      12.274  10.989   2.193  1.00  0.00              
ATOM   1932  O   ALA   251      11.265  11.700   2.141  1.00  0.00              
ATOM   1933  N   ARG   252      13.513  11.437   1.934  1.00  0.00              
ATOM   1934  CA  ARG   252      13.786  12.811   1.686  1.00  0.00              
ATOM   1935  CB  ARG   252      15.272  13.167   1.858  1.00  0.00              
ATOM   1936  C   ARG   252      13.400  13.045   0.287  1.00  0.00              
ATOM   1937  O   ARG   252      13.262  12.096  -0.472  1.00  0.00              
ATOM   1938  CG  ARG   252      16.188  12.291   1.003  1.00  0.00           C  
ATOM   1939  CD  ARG   252      17.675  12.609   1.164  1.00  0.00           C  
ATOM   1940  NE  ARG   252      18.438  11.450   0.618  1.00  0.00           N  
ATOM   1941  CZ  ARG   252      19.799  11.505   0.532  1.00  0.00           C  
ATOM   1942  NH1 ARG   252      20.455  12.663   0.834  1.00  0.00           N  
ATOM   1943  NH2 ARG   252      20.505  10.398   0.154  1.00  0.00           N  
ATOM   1944  N   ALA   253      13.145  14.300  -0.094  1.00  0.00              
ATOM   1945  CA  ALA   253      12.883  14.495  -1.487  1.00  0.00              
ATOM   1946  CB  ALA   253      12.299  15.857  -1.900  1.00  0.00              
ATOM   1947  C   ALA   253      14.255  14.332  -2.093  1.00  0.00              
ATOM   1948  O   ALA   253      15.239  14.240  -1.355  1.00  0.00              
ATOM   1949  N   ARG   254      14.300  14.207  -3.438  1.00  0.00              
ATOM   1950  CA  ARG   254      15.391  14.049  -4.381  1.00  0.00              
ATOM   1951  CB  ARG   254      16.494  15.116  -4.253  1.00  0.00              
ATOM   1952  C   ARG   254      16.016  12.713  -4.149  1.00  0.00              
ATOM   1953  O   ARG   254      17.035  12.361  -4.741  1.00  0.00              
ATOM   1954  CG  ARG   254      17.134  15.498  -5.591  1.00  0.00           C  
ATOM   1955  CD  ARG   254      17.989  14.425  -6.257  1.00  0.00           C  
ATOM   1956  NE  ARG   254      17.911  14.706  -7.715  1.00  0.00           N  
ATOM   1957  CZ  ARG   254      16.800  14.292  -8.391  1.00  0.00           C  
ATOM   1958  NH1 ARG   254      15.836  13.581  -7.736  1.00  0.00           N  
ATOM   1959  NH2 ARG   254      16.640  14.602  -9.710  1.00  0.00           N  
ATOM   1960  N   ALA   255      15.404  11.915  -3.266  1.00  0.00              
ATOM   1961  CA  ALA   255      15.868  10.582  -3.106  1.00  0.00              
ATOM   1962  CB  ALA   255      15.589  10.004  -1.709  1.00  0.00              
ATOM   1963  C   ALA   255      15.069   9.792  -4.090  1.00  0.00              
ATOM   1964  O   ALA   255      13.890  10.065  -4.297  1.00  0.00              
ATOM   1965  N   GLY   256      15.680   8.799  -4.754  1.00  0.00              
ATOM   1966  CA  GLY   256      14.887   8.053  -5.681  1.00  0.00              
ATOM   1967  C   GLY   256      14.015   7.144  -4.883  1.00  0.00              
ATOM   1968  O   GLY   256      14.302   6.842  -3.726  1.00  0.00              
ATOM   1969  N   ALA   257      12.921   6.664  -5.501  1.00  0.00              
ATOM   1970  CA  ALA   257      12.008   5.812  -4.797  1.00  0.00              
ATOM   1971  CB  ALA   257      10.792   5.401  -5.646  1.00  0.00              
ATOM   1972  C   ALA   257      12.742   4.564  -4.415  1.00  0.00              
ATOM   1973  O   ALA   257      12.559   4.035  -3.320  1.00  0.00              
ATOM   1974  N   ASP   258      13.612   4.054  -5.305  1.00  0.00              
ATOM   1975  CA  ASP   258      14.297   2.841  -4.974  1.00  0.00              
ATOM   1976  CB  ASP   258      15.236   2.351  -6.090  1.00  0.00              
ATOM   1977  C   ASP   258      15.095   3.075  -3.737  1.00  0.00              
ATOM   1978  O   ASP   258      15.120   2.227  -2.845  1.00  0.00              
ATOM   1979  CG  ASP   258      14.362   1.778  -7.195  1.00  0.00           C  
ATOM   1980  OD1 ASP   258      13.395   1.045  -6.856  1.00  0.00           O  
ATOM   1981  OD2 ASP   258      14.641   2.069  -8.389  1.00  0.00           O  
ATOM   1982  N   PRO   259      15.758   4.191  -3.637  1.00  0.00              
ATOM   1983  CA  PRO   259      16.514   4.418  -2.442  1.00  0.00              
ATOM   1984  CB  PRO   259      17.378   5.643  -2.727  1.00  0.00              
ATOM   1985  C   PRO   259      15.613   4.536  -1.258  1.00  0.00              
ATOM   1986  O   PRO   259      16.025   4.162  -0.163  1.00  0.00              
ATOM   1987  CD  PRO   259      16.358   4.846  -4.790  1.00  0.00           C  
ATOM   1988  CG  PRO   259      17.611   5.559  -4.247  1.00  0.00           C  
ATOM   1989  N   LEU   260      14.383   5.055  -1.448  1.00  0.00              
ATOM   1990  CA  LEU   260      13.459   5.202  -0.355  1.00  0.00              
ATOM   1991  CB  LEU   260      12.183   5.971  -0.724  1.00  0.00              
ATOM   1992  C   LEU   260      13.025   3.876   0.174  1.00  0.00              
ATOM   1993  O   LEU   260      12.901   3.701   1.383  1.00  0.00              
ATOM   1994  CG  LEU   260      11.087   5.810   0.347  1.00  0.00           C  
ATOM   1995  CD1 LEU   260      11.622   6.100   1.758  1.00  0.00           C  
ATOM   1996  CD2 LEU   260       9.843   6.645  -0.002  1.00  0.00           C  
ATOM   1997  N   MET   261      12.759   2.902  -0.707  1.00  0.00              
ATOM   1998  CA  MET   261      12.283   1.640  -0.224  1.00  0.00              
ATOM   1999  CB  MET   261      11.930   0.680  -1.373  1.00  0.00              
ATOM   2000  C   MET   261      13.369   1.027   0.592  1.00  0.00              
ATOM   2001  O   MET   261      13.105   0.410   1.622  1.00  0.00              
ATOM   2002  CG  MET   261      11.198  -0.588  -0.929  1.00  0.00           C  
ATOM   2003  SD  MET   261      10.628  -1.628  -2.306  1.00  0.00           S  
ATOM   2004  CE  MET   261       9.377  -0.442  -2.878  1.00  0.00           C  
ATOM   2005  N   TRP   262      14.631   1.201   0.153  1.00  0.00              
ATOM   2006  CA  TRP   262      15.744   0.639   0.863  1.00  0.00              
ATOM   2007  CB  TRP   262      17.118   0.925   0.229  1.00  0.00              
ATOM   2008  C   TRP   262      15.805   1.163   2.251  1.00  0.00              
ATOM   2009  O   TRP   262      16.071   0.411   3.186  1.00  0.00              
ATOM   2010  CG  TRP   262      17.822  -0.286  -0.330  1.00  0.00           C  
ATOM   2011  CD2 TRP   262      18.901  -0.921   0.372  1.00  0.00           C  
ATOM   2012  CD1 TRP   262      17.647  -0.985  -1.489  1.00  0.00           C  
ATOM   2013  NE1 TRP   262      18.548  -2.025  -1.547  1.00  0.00           N  
ATOM   2014  CE2 TRP   262      19.328  -1.994  -0.408  1.00  0.00           C  
ATOM   2015  CE3 TRP   262      19.489  -0.629   1.570  1.00  0.00           C  
ATOM   2016  CZ2 TRP   262      20.355  -2.797   0.003  1.00  0.00           C  
ATOM   2017  CZ3 TRP   262      20.523  -1.439   1.982  1.00  0.00           C  
ATOM   2018  CH2 TRP   262      20.947  -2.503   1.213  1.00  0.00           C  
ATOM   2019  N   HIS   263      15.578   2.468   2.439  1.00  0.00              
ATOM   2020  CA  HIS   263      15.679   2.985   3.769  1.00  0.00              
ATOM   2021  CB  HIS   263      15.513   4.512   3.845  1.00  0.00              
ATOM   2022  C   HIS   263      14.624   2.352   4.616  1.00  0.00              
ATOM   2023  O   HIS   263      14.838   2.104   5.799  1.00  0.00              
ATOM   2024  ND1 HIS   263      16.615   5.783   1.934  1.00  0.00           N  
ATOM   2025  CG  HIS   263      16.655   5.242   3.200  1.00  0.00           C  
ATOM   2026  NE2 HIS   263      18.648   6.195   2.736  1.00  0.00           N  
ATOM   2027  CD2 HIS   263      17.904   5.502   3.675  1.00  0.00           C  
ATOM   2028  CE1 HIS   263      17.832   6.340   1.708  1.00  0.00           C  
ATOM   2029  N   ALA   264      13.437   2.102   4.042  1.00  0.00              
ATOM   2030  CA  ALA   264      12.383   1.507   4.808  1.00  0.00              
ATOM   2031  CB  ALA   264      11.066   1.409   4.020  1.00  0.00              
ATOM   2032  C   ALA   264      12.792   0.133   5.206  1.00  0.00              
ATOM   2033  O   ALA   264      12.551  -0.297   6.332  1.00  0.00              
ATOM   2034  N   HIS   265      13.456  -0.587   4.288  1.00  0.00              
ATOM   2035  CA  HIS   265      13.821  -1.941   4.560  1.00  0.00              
ATOM   2036  CB  HIS   265      14.592  -2.590   3.396  1.00  0.00              
ATOM   2037  C   HIS   265      14.716  -1.952   5.761  1.00  0.00              
ATOM   2038  O   HIS   265      14.585  -2.822   6.619  1.00  0.00              
ATOM   2039  ND1 HIS   265      15.610  -4.710   4.373  1.00  0.00           N  
ATOM   2040  CG  HIS   265      14.726  -4.078   3.527  1.00  0.00           C  
ATOM   2041  NE2 HIS   265      14.495  -6.313   3.309  1.00  0.00           N  
ATOM   2042  CD2 HIS   265      14.052  -5.072   2.885  1.00  0.00           C  
ATOM   2043  CE1 HIS   265      15.430  -6.044   4.202  1.00  0.00           C  
ATOM   2044  N   ILE   266      15.651  -0.985   5.868  1.00  0.00              
ATOM   2045  CA  ILE   266      16.551  -0.994   6.987  1.00  0.00              
ATOM   2046  CB  ILE   266      17.681   0.012   6.911  1.00  0.00              
ATOM   2047  C   ILE   266      15.768  -0.787   8.242  1.00  0.00              
ATOM   2048  O   ILE   266      16.078  -1.368   9.278  1.00  0.00              
ATOM   2049  CG2 ILE   266      18.473  -0.308   5.633  1.00  0.00           C  
ATOM   2050  CG1 ILE   266      17.219   1.477   6.980  1.00  0.00           C  
ATOM   2051  CD1 ILE   266      16.829   1.957   8.379  1.00  0.00           C  
ATOM   2052  N   ALA   267      14.736   0.070   8.200  1.00  0.00              
ATOM   2053  CA  ALA   267      13.970   0.290   9.390  1.00  0.00              
ATOM   2054  CB  ALA   267      12.853   1.328   9.188  1.00  0.00              
ATOM   2055  C   ALA   267      13.322  -0.995   9.811  1.00  0.00              
ATOM   2056  O   ALA   267      13.323  -1.322  10.996  1.00  0.00              
ATOM   2057  N   MET   268      12.757  -1.763   8.855  1.00  0.00              
ATOM   2058  CA  MET   268      12.082  -2.995   9.176  1.00  0.00              
ATOM   2059  CB  MET   268      11.483  -3.715   7.955  1.00  0.00              
ATOM   2060  C   MET   268      13.071  -3.953   9.749  1.00  0.00              
ATOM   2061  O   MET   268      12.776  -4.655  10.714  1.00  0.00              
ATOM   2062  CG  MET   268      10.346  -2.975   7.253  1.00  0.00           C  
ATOM   2063  SD  MET   268       9.532  -3.965   5.962  1.00  0.00           S  
ATOM   2064  CE  MET   268      10.994  -4.080   4.891  1.00  0.00           C  
ATOM   2065  N   GLN   269      14.277  -4.004   9.155  1.00  0.00              
ATOM   2066  CA  GLN   269      15.296  -4.923   9.570  1.00  0.00              
ATOM   2067  CB  GLN   269      16.604  -4.746   8.779  1.00  0.00              
ATOM   2068  C   GLN   269      15.669  -4.606  10.976  1.00  0.00              
ATOM   2069  O   GLN   269      15.790  -5.500  11.812  1.00  0.00              
ATOM   2070  CG  GLN   269      16.500  -4.953   7.269  1.00  0.00           C  
ATOM   2071  CD  GLN   269      17.848  -4.545   6.687  1.00  0.00           C  
ATOM   2072  OE1 GLN   269      18.104  -4.705   5.494  1.00  0.00           O  
ATOM   2073  NE2 GLN   269      18.738  -3.997   7.557  1.00  0.00           N  
ATOM   2074  N   GLN   270      15.852  -3.308  11.276  1.00  0.00              
ATOM   2075  CA  GLN   270      16.273  -2.948  12.593  1.00  0.00              
ATOM   2076  CB  GLN   270      16.555  -1.447  12.775  1.00  0.00              
ATOM   2077  C   GLN   270      15.194  -3.347  13.541  1.00  0.00              
ATOM   2078  O   GLN   270      15.470  -3.834  14.636  1.00  0.00              
ATOM   2079  CG  GLN   270      17.125  -1.126  14.160  1.00  0.00           C  
ATOM   2080  CD  GLN   270      17.613   0.316  14.169  1.00  0.00           C  
ATOM   2081  OE1 GLN   270      18.570   0.653  14.866  1.00  0.00           O  
ATOM   2082  NE2 GLN   270      16.942   1.193  13.376  1.00  0.00           N  
ATOM   2083  N   ALA   271      13.928  -3.160  13.129  1.00  0.00              
ATOM   2084  CA  ALA   271      12.809  -3.475  13.970  1.00  0.00              
ATOM   2085  CB  ALA   271      11.459  -3.130  13.318  1.00  0.00              
ATOM   2086  C   ALA   271      12.797  -4.937  14.269  1.00  0.00              
ATOM   2087  O   ALA   271      12.541  -5.345  15.400  1.00  0.00              
ATOM   2088  N   LYS   272      13.087  -5.765  13.254  1.00  0.00              
ATOM   2089  CA  LYS   272      13.030  -7.186  13.417  1.00  0.00              
ATOM   2090  CB  LYS   272      13.236  -7.928  12.084  1.00  0.00              
ATOM   2091  C   LYS   272      14.073  -7.607  14.399  1.00  0.00              
ATOM   2092  O   LYS   272      13.867  -8.534  15.180  1.00  0.00              
ATOM   2093  CG  LYS   272      12.762  -9.381  12.112  1.00  0.00           C  
ATOM   2094  CD  LYS   272      12.543  -9.983  10.719  1.00  0.00           C  
ATOM   2095  CE  LYS   272      11.131  -9.765  10.161  1.00  0.00           C  
ATOM   2096  NZ  LYS   272      10.981  -8.382   9.655  1.00  0.00           N  
ATOM   2097  N   SER   273      15.219  -6.908  14.401  1.00  0.00              
ATOM   2098  CA  SER   273      16.320  -7.269  15.239  1.00  0.00              
ATOM   2099  CB  SER   273      17.545  -6.363  15.026  1.00  0.00              
ATOM   2100  C   SER   273      15.939  -7.172  16.685  1.00  0.00              
ATOM   2101  O   SER   273      16.546  -7.847  17.511  1.00  0.00              
ATOM   2102  OG  SER   273      18.021  -6.491  13.694  1.00  0.00           O  
ATOM   2103  N   THR   274      14.930  -6.357  17.054  1.00  0.00              
ATOM   2104  CA  THR   274      14.683  -6.200  18.463  1.00  0.00              
ATOM   2105  CB  THR   274      14.576  -4.767  18.886  1.00  0.00              
ATOM   2106  C   THR   274      13.428  -6.903  18.910  1.00  0.00              
ATOM   2107  O   THR   274      12.333  -6.662  18.408  1.00  0.00              
ATOM   2108  OG1 THR   274      13.482  -4.139  18.234  1.00  0.00           O  
ATOM   2109  CG2 THR   274      15.892  -4.055  18.530  1.00  0.00           C  
ATOM   2110  N   GLN   275      13.578  -7.830  19.880  1.00  0.00              
ATOM   2111  CA  GLN   275      12.467  -8.545  20.442  1.00  0.00              
ATOM   2112  CB  GLN   275      12.798  -9.851  21.177  1.00  0.00              
ATOM   2113  C   GLN   275      11.681  -7.681  21.385  1.00  0.00              
ATOM   2114  O   GLN   275      10.520  -7.961  21.674  1.00  0.00              
ATOM   2115  CG  GLN   275      11.508 -10.522  21.668  1.00  0.00           C  
ATOM   2116  CD  GLN   275      11.798 -11.918  22.202  1.00  0.00           C  
ATOM   2117  OE1 GLN   275      12.903 -12.440  22.058  1.00  0.00           O  
ATOM   2118  NE2 GLN   275      10.767 -12.545  22.829  1.00  0.00           N  
ATOM   2119  N   GLY   276      12.305  -6.651  21.981  1.00  0.00              
ATOM   2120  CA  GLY   276      11.542  -5.851  22.898  1.00  0.00              
ATOM   2121  C   GLY   276      10.393  -5.175  22.206  1.00  0.00              
ATOM   2122  O   GLY   276       9.255  -5.272  22.667  1.00  0.00              
ATOM   2123  N   CYS   277      10.644  -4.490  21.071  1.00  0.00              
ATOM   2124  CA  CYS   277       9.540  -3.800  20.467  1.00  0.00              
ATOM   2125  CB  CYS   277       9.572  -2.277  20.685  1.00  0.00              
ATOM   2126  C   CYS   277       9.556  -4.042  18.990  1.00  0.00              
ATOM   2127  O   CYS   277      10.512  -4.581  18.439  1.00  0.00              
ATOM   2128  SG  CYS   277       8.019  -1.454  20.209  1.00  0.00           S  
ATOM   2129  N   THR   278       8.418  -3.704  18.350  1.00  0.00              
ATOM   2130  CA  THR   278       8.074  -3.823  16.958  1.00  0.00              
ATOM   2131  CB  THR   278       6.590  -3.812  16.739  1.00  0.00              
ATOM   2132  C   THR   278       8.634  -2.786  16.012  1.00  0.00              
ATOM   2133  O   THR   278       8.822  -3.134  14.849  1.00  0.00              
ATOM   2134  OG1 THR   278       6.049  -2.561  17.140  1.00  0.00           O  
ATOM   2135  CG2 THR   278       5.962  -4.949  17.563  1.00  0.00           C  
ATOM   2136  N   PHE   279       8.865  -1.503  16.412  1.00  0.00              
ATOM   2137  CA  PHE   279       9.211  -0.514  15.395  1.00  0.00              
ATOM   2138  CB  PHE   279       8.080   0.484  15.081  1.00  0.00              
ATOM   2139  C   PHE   279      10.522   0.247  15.579  1.00  0.00              
ATOM   2140  O   PHE   279      11.152   0.152  16.630  1.00  0.00              
ATOM   2141  CG  PHE   279       7.557   1.071  16.344  1.00  0.00           C  
ATOM   2142  CD1 PHE   279       8.244   2.049  17.025  1.00  0.00           C  
ATOM   2143  CD2 PHE   279       6.345   0.641  16.834  1.00  0.00           C  
ATOM   2144  CE1 PHE   279       7.729   2.576  18.187  1.00  0.00           C  
ATOM   2145  CE2 PHE   279       5.826   1.164  17.993  1.00  0.00           C  
ATOM   2146  CZ  PHE   279       6.522   2.134  18.673  1.00  0.00           C  
ATOM   2147  N   HIS   280      10.968   0.993  14.506  1.00  0.00              
ATOM   2148  CA  HIS   280      12.229   1.753  14.414  1.00  0.00              
ATOM   2149  CB  HIS   280      13.443   0.891  14.032  1.00  0.00              
ATOM   2150  C   HIS   280      12.134   2.948  13.432  1.00  0.00              
ATOM   2151  O   HIS   280      11.073   3.082  12.827  1.00  0.00              
ATOM   2152  ND1 HIS   280      13.217  -1.132  15.554  1.00  0.00           N  
ATOM   2153  CG  HIS   280      13.876   0.014  15.171  1.00  0.00           C  
ATOM   2154  NE2 HIS   280      14.930  -0.894  16.949  1.00  0.00           N  
ATOM   2155  CD2 HIS   280      14.921   0.144  16.034  1.00  0.00           C  
ATOM   2156  CE1 HIS   280      13.888  -1.635  16.621  1.00  0.00           C  
ATOM   2157  N   ILE   281      13.221   3.817  13.242  1.00  0.00              
ATOM   2158  CA  ILE   281      13.210   5.128  12.516  1.00  0.00              
ATOM   2159  CB  ILE   281      12.906   6.219  13.519  1.00  0.00              
ATOM   2160  C   ILE   281      14.505   5.605  11.736  1.00  0.00              
ATOM   2161  O   ILE   281      15.551   4.958  11.799  1.00  0.00              
ATOM   2162  CG2 ILE   281      14.147   6.348  14.419  1.00  0.00           C  
ATOM   2163  CG1 ILE   281      12.455   7.550  12.892  1.00  0.00           C  
ATOM   2164  CD1 ILE   281      12.152   8.630  13.930  1.00  0.00           C  
ATOM   2165  N   PHE   282      14.414   6.817  11.028  1.00  0.00              
ATOM   2166  CA  PHE   282      15.192   7.672  10.041  1.00  0.00              
ATOM   2167  CB  PHE   282      14.356   7.738   8.779  1.00  0.00              
ATOM   2168  C   PHE   282      15.228   9.243  10.337  1.00  0.00              
ATOM   2169  O   PHE   282      14.931   9.570  11.482  1.00  0.00              
ATOM   2170  CG  PHE   282      12.954   8.087   9.261  1.00  0.00           C  
ATOM   2171  CD1 PHE   282      12.439   9.348   9.493  1.00  0.00           C  
ATOM   2172  CD2 PHE   282      12.082   7.059   9.468  1.00  0.00           C  
ATOM   2173  CE1 PHE   282      11.141   9.534   9.905  1.00  0.00           C  
ATOM   2174  CE2 PHE   282      10.787   7.227   9.883  1.00  0.00           C  
ATOM   2175  CZ  PHE   282      10.296   8.481  10.107  1.00  0.00           C  
ATOM   2176  N   ASN   283      15.595  10.217   9.330  1.00  0.00              
ATOM   2177  CA  ASN   283      15.546  11.773   9.316  1.00  0.00              
ATOM   2178  CB  ASN   283      16.496  12.398  10.352  1.00  0.00              
ATOM   2179  C   ASN   283      15.736  12.643   7.932  1.00  0.00              
ATOM   2180  O   ASN   283      16.699  12.308   7.243  1.00  0.00              
ATOM   2181  CG  ASN   283      15.994  13.810  10.615  1.00  0.00           C  
ATOM   2182  OD1 ASN   283      14.876  14.000  11.092  1.00  0.00           O  
ATOM   2183  ND2 ASN   283      16.835  14.830  10.297  1.00  0.00           N  
ATOM   2184  N   GLU   284      15.005  13.850   7.536  1.00  0.00              
ATOM   2185  CA  GLU   284      15.026  14.367   6.079  1.00  0.00              
ATOM   2186  CB  GLU   284      13.875  13.707   5.322  1.00  0.00              
ATOM   2187  C   GLU   284      14.959  15.888   5.468  1.00  0.00              
ATOM   2188  O   GLU   284      15.048  16.868   6.227  1.00  0.00              
ATOM   2189  CG  GLU   284      12.538  14.193   5.892  1.00  0.00           C  
ATOM   2190  CD  GLU   284      11.415  13.422   5.232  1.00  0.00           C  
ATOM   2191  OE1 GLU   284      11.737  12.440   4.514  1.00  0.00           O  
ATOM   2192  OE2 GLU   284      10.229  13.791   5.439  1.00  0.00           O  
ATOM   2193  N   ARG   285      14.775  16.036   4.021  1.00  0.00              
ATOM   2194  CA  ARG   285      14.799  17.114   2.887  1.00  0.00              
ATOM   2195  CB  ARG   285      16.276  17.217   2.509  1.00  0.00              
ATOM   2196  C   ARG   285      13.696  16.960   1.499  1.00  0.00              
ATOM   2197  O   ARG   285      12.571  16.658   1.898  1.00  0.00              
ATOM   2198  CG  ARG   285      16.918  15.884   2.102  1.00  0.00           C  
ATOM   2199  CD  ARG   285      17.526  15.100   3.265  1.00  0.00           C  
ATOM   2200  NE  ARG   285      18.624  15.925   3.844  1.00  0.00           N  
ATOM   2201  CZ  ARG   285      18.915  15.818   5.172  1.00  0.00           C  
ATOM   2202  NH1 ARG   285      18.202  14.950   5.948  1.00  0.00           N  
ATOM   2203  NH2 ARG   285      19.910  16.578   5.717  1.00  0.00           N  
ATOM   2204  N   ILE   286      13.804  17.277  -0.011  1.00  0.00              
ATOM   2205  CA  ILE   286      15.098  17.998  -0.021  1.00  0.00              
ATOM   2206  CB  ILE   286      16.266  17.117  -0.480  1.00  0.00              
ATOM   2207  C   ILE   286      15.140  19.153  -1.078  1.00  0.00              
ATOM   2208  O   ILE   286      14.655  19.157  -2.321  1.00  0.00              
ATOM   2209  CG2 ILE   286      15.904  16.786  -1.922  1.00  0.00           C  
ATOM   2210  CG1 ILE   286      17.708  17.723  -0.521  1.00  0.00           C  
ATOM   2211  CD1 ILE   286      18.440  18.086   0.771  1.00  0.00           C  
ATOM   2212  N   ASN   287      16.009  19.911  -0.245  1.00  0.00              
ATOM   2213  CA  ASN   287      16.948  20.891   0.405  1.00  0.00              
ATOM   2214  CB  ASN   287      17.359  22.175  -0.365  1.00  0.00              
ATOM   2215  C   ASN   287      16.369  21.221   1.771  1.00  0.00              
ATOM   2216  O   ASN   287      15.324  21.858   1.883  1.00  0.00              
ATOM   2217  CG  ASN   287      16.328  23.289  -0.340  1.00  0.00           C  
ATOM   2218  OD1 ASN   287      16.127  23.942   0.683  1.00  0.00           O  
ATOM   2219  ND2 ASN   287      15.711  23.569  -1.518  1.00  0.00           N  
ATOM   2220  N   ARG   288      17.045  20.743   2.848  1.00  0.00              
ATOM   2221  CA  ARG   288      16.740  20.923   4.257  1.00  0.00              
ATOM   2222  CB  ARG   288      15.603  20.010   4.751  1.00  0.00              
ATOM   2223  C   ARG   288      18.016  20.571   4.856  1.00  0.00              
ATOM   2224  O   ARG   288      18.983  20.293   4.148  1.00  0.00              
ATOM   2225  CG  ARG   288      15.062  20.417   6.120  1.00  0.00           C  
ATOM   2226  CD  ARG   288      13.555  20.676   6.096  1.00  0.00           C  
ATOM   2227  NE  ARG   288      13.372  21.893   5.252  1.00  0.00           N  
ATOM   2228  CZ  ARG   288      13.404  23.136   5.820  1.00  0.00           C  
ATOM   2229  NH1 ARG   288      13.429  23.269   7.178  1.00  0.00           N  
ATOM   2230  NH2 ARG   288      13.420  24.250   5.032  1.00  0.00           N  
ATOM   2231  N   ASN   289      18.060  20.629   6.179  1.00  0.00              
ATOM   2232  CA  ASN   289      19.279  20.497   6.882  1.00  0.00              
ATOM   2233  CB  ASN   289      20.209  19.364   6.399  1.00  0.00              
ATOM   2234  C   ASN   289      19.993  21.814   6.770  1.00  0.00              
ATOM   2235  O   ASN   289      20.878  22.115   7.571  1.00  0.00              
ATOM   2236  CG  ASN   289      21.299  19.180   7.447  1.00  0.00           C  
ATOM   2237  OD1 ASN   289      22.490  19.190   7.137  1.00  0.00           O  
ATOM   2238  ND2 ASN   289      20.881  19.000   8.728  1.00  0.00           N  
ATOM   2239  N   ALA   290      19.603  22.650   5.783  1.00  0.00              
ATOM   2240  CA  ALA   290      20.048  24.000   5.723  1.00  0.00              
ATOM   2241  CB  ALA   290      19.578  24.748   4.463  1.00  0.00              
ATOM   2242  C   ALA   290      19.367  24.607   6.896  1.00  0.00              
ATOM   2243  O   ALA   290      19.935  25.355   7.691  1.00  0.00              
ATOM   2244  N   ARG   291      18.078  24.244   6.991  1.00  0.00              
ATOM   2245  CA  ARG   291      17.210  24.515   8.086  1.00  0.00              
ATOM   2246  CB  ARG   291      16.000  25.395   7.726  1.00  0.00              
ATOM   2247  C   ARG   291      16.666  23.173   8.349  1.00  0.00              
ATOM   2248  O   ARG   291      15.999  22.591   7.497  1.00  0.00              
ATOM   2249  CG  ARG   291      16.345  26.837   7.348  1.00  0.00           C  
ATOM   2250  CD  ARG   291      16.395  27.787   8.546  1.00  0.00           C  
ATOM   2251  NE  ARG   291      17.786  27.760   9.075  1.00  0.00           N  
ATOM   2252  CZ  ARG   291      18.171  28.642  10.042  1.00  0.00           C  
ATOM   2253  NH1 ARG   291      17.272  29.530  10.560  1.00  0.00           N  
ATOM   2254  NH2 ARG   291      19.460  28.637  10.492  1.00  0.00           N  
ATOM   2255  N   SER   292      16.952  22.633   9.531  1.00  0.00              
ATOM   2256  CA  SER   292      16.490  21.319   9.797  1.00  0.00              
ATOM   2257  CB  SER   292      17.298  20.597  10.888  1.00  0.00              
ATOM   2258  C   SER   292      15.091  21.453  10.287  1.00  0.00              
ATOM   2259  O   SER   292      14.408  22.432   9.999  1.00  0.00              
ATOM   2260  OG  SER   292      18.646  20.442  10.470  1.00  0.00           O  
ATOM   2261  N   LEU   293      14.631  20.441  11.040  1.00  0.00              
ATOM   2262  CA  LEU   293      13.289  20.405  11.529  1.00  0.00              
ATOM   2263  CB  LEU   293      13.046  19.130  12.367  1.00  0.00              
ATOM   2264  C   LEU   293      13.030  21.595  12.382  1.00  0.00              
ATOM   2265  O   LEU   293      12.003  22.258  12.236  1.00  0.00              
ATOM   2266  CG  LEU   293      11.632  18.965  12.961  1.00  0.00           C  
ATOM   2267  CD1 LEU   293      11.383  19.913  14.146  1.00  0.00           C  
ATOM   2268  CD2 LEU   293      10.559  19.080  11.869  1.00  0.00           C  
ATOM   2269  N   ALA   294      13.955  21.874  13.312  1.00  0.00              
ATOM   2270  CA  ALA   294      13.838  22.978  14.213  1.00  0.00              
ATOM   2271  CB  ALA   294      14.926  22.981  15.301  1.00  0.00              
ATOM   2272  C   ALA   294      13.946  24.259  13.475  1.00  0.00              
ATOM   2273  O   ALA   294      13.230  25.216  13.768  1.00  0.00              
ATOM   2274  N   ASP   295      14.853  24.303  12.486  1.00  0.00              
ATOM   2275  CA  ASP   295      15.038  25.528  11.782  1.00  0.00              
ATOM   2276  CB  ASP   295      16.153  25.489  10.729  1.00  0.00              
ATOM   2277  C   ASP   295      13.740  25.858  11.153  1.00  0.00              
ATOM   2278  O   ASP   295      13.353  27.021  11.054  1.00  0.00              
ATOM   2279  CG  ASP   295      17.453  25.685  11.498  1.00  0.00           C  
ATOM   2280  OD1 ASP   295      17.422  26.433  12.513  1.00  0.00           O  
ATOM   2281  OD2 ASP   295      18.487  25.094  11.091  1.00  0.00           O  
ATOM   2282  N   LEU   296      13.013  24.818  10.739  1.00  0.00              
ATOM   2283  CA  LEU   296      11.772  25.046  10.088  1.00  0.00              
ATOM   2284  CB  LEU   296      11.195  23.719   9.560  1.00  0.00              
ATOM   2285  C   LEU   296      10.795  25.705  11.018  1.00  0.00              
ATOM   2286  O   LEU   296      10.152  26.689  10.652  1.00  0.00              
ATOM   2287  CG  LEU   296       9.953  23.858   8.671  1.00  0.00           C  
ATOM   2288  CD1 LEU   296      10.233  24.740   7.446  1.00  0.00           C  
ATOM   2289  CD2 LEU   296       9.403  22.478   8.278  1.00  0.00           C  
ATOM   2290  N   GLU   297      10.669  25.216  12.264  1.00  0.00              
ATOM   2291  CA  GLU   297       9.686  25.822  13.116  1.00  0.00              
ATOM   2292  CB  GLU   297       9.581  25.181  14.510  1.00  0.00              
ATOM   2293  C   GLU   297      10.019  27.259  13.354  1.00  0.00              
ATOM   2294  O   GLU   297       9.188  28.153  13.171  1.00  0.00              
ATOM   2295  CG  GLU   297       8.520  25.866  15.378  1.00  0.00           C  
ATOM   2296  CD  GLU   297       8.500  25.216  16.753  1.00  0.00           C  
ATOM   2297  OE1 GLU   297       9.148  24.148  16.918  1.00  0.00           O  
ATOM   2298  OE2 GLU   297       7.833  25.782  17.660  1.00  0.00           O  
ATOM   2299  N   SER   298      11.277  27.523  13.736  1.00  0.00              
ATOM   2300  CA  SER   298      11.633  28.861  14.080  1.00  0.00              
ATOM   2301  CB  SER   298      13.105  29.003  14.506  1.00  0.00              
ATOM   2302  C   SER   298      11.428  29.718  12.890  1.00  0.00              
ATOM   2303  O   SER   298      10.820  30.790  12.954  1.00  0.00              
ATOM   2304  OG  SER   298      13.335  28.290  15.713  1.00  0.00           O  
ATOM   2305  N   GLU   299      11.893  29.217  11.742  1.00  0.00              
ATOM   2306  CA  GLU   299      11.842  30.033  10.582  1.00  0.00              
ATOM   2307  CB  GLU   299      12.433  29.346   9.339  1.00  0.00              
ATOM   2308  C   GLU   299      10.419  30.395  10.266  1.00  0.00              
ATOM   2309  O   GLU   299      10.126  31.550   9.957  1.00  0.00              
ATOM   2310  CG  GLU   299      11.630  28.141   8.852  1.00  0.00           C  
ATOM   2311  CD  GLU   299      12.206  27.717   7.509  1.00  0.00           C  
ATOM   2312  OE1 GLU   299      13.402  28.022   7.256  1.00  0.00           O  
ATOM   2313  OE2 GLU   299      11.456  27.087   6.716  1.00  0.00           O  
ATOM   2314  N   LEU   300       9.488  29.422  10.334  1.00  0.00              
ATOM   2315  CA  LEU   300       8.131  29.710   9.953  1.00  0.00              
ATOM   2316  CB  LEU   300       7.227  28.494   9.703  1.00  0.00              
ATOM   2317  C   LEU   300       7.396  30.642  10.853  1.00  0.00              
ATOM   2318  O   LEU   300       6.681  31.514  10.355  1.00  0.00              
ATOM   2319  CG  LEU   300       7.375  27.937   8.275  1.00  0.00           C  
ATOM   2320  CD1 LEU   300       8.732  27.253   8.049  1.00  0.00           C  
ATOM   2321  CD2 LEU   300       6.156  27.087   7.883  1.00  0.00           C  
ATOM   2322  N   ARG   301       7.527  30.497  12.186  1.00  0.00              
ATOM   2323  CA  ARG   301       6.765  31.384  13.016  1.00  0.00              
ATOM   2324  CB  ARG   301       6.990  31.151  14.522  1.00  0.00              
ATOM   2325  C   ARG   301       7.202  32.781  12.709  1.00  0.00              
ATOM   2326  O   ARG   301       6.378  33.677  12.528  1.00  0.00              
ATOM   2327  CG  ARG   301       8.439  31.349  14.981  1.00  0.00           C  
ATOM   2328  CD  ARG   301       8.639  31.081  16.476  1.00  0.00           C  
ATOM   2329  NE  ARG   301      10.088  31.245  16.788  1.00  0.00           N  
ATOM   2330  CZ  ARG   301      10.582  32.458  17.174  1.00  0.00           C  
ATOM   2331  NH1 ARG   301       9.752  33.538  17.268  1.00  0.00           N  
ATOM   2332  NH2 ARG   301      11.907  32.587  17.478  1.00  0.00           N  
ATOM   2333  N   ARG   302       8.526  32.976  12.578  1.00  0.00              
ATOM   2334  CA  ARG   302       9.059  34.288  12.357  1.00  0.00              
ATOM   2335  CB  ARG   302      10.591  34.281  12.208  1.00  0.00              
ATOM   2336  C   ARG   302       8.504  34.864  11.097  1.00  0.00              
ATOM   2337  O   ARG   302       7.894  35.932  11.111  1.00  0.00              
ATOM   2338  CG  ARG   302      11.339  33.919  13.494  1.00  0.00           C  
ATOM   2339  CD  ARG   302      11.945  35.122  14.223  1.00  0.00           C  
ATOM   2340  NE  ARG   302      13.054  35.651  13.378  1.00  0.00           N  
ATOM   2341  CZ  ARG   302      13.998  36.473  13.925  1.00  0.00           C  
ATOM   2342  NH1 ARG   302      13.932  36.803  15.248  1.00  0.00           N  
ATOM   2343  NH2 ARG   302      15.010  36.962  13.150  1.00  0.00           N  
ATOM   2344  N   ALA   303       8.642  34.152   9.965  1.00  0.00              
ATOM   2345  CA  ALA   303       8.055  34.697   8.781  1.00  0.00              
ATOM   2346  CB  ALA   303       8.322  33.919   7.489  1.00  0.00              
ATOM   2347  C   ALA   303       6.601  34.602   9.067  1.00  0.00              
ATOM   2348  O   ALA   303       6.168  33.973   9.999  1.00  0.00              
ATOM   2349  N   LEU   304       5.748  35.240   8.317  1.00  0.00              
ATOM   2350  CA  LEU   304       4.340  35.256   8.589  1.00  0.00              
ATOM   2351  CB  LEU   304       3.655  33.921   8.958  1.00  0.00              
ATOM   2352  C   LEU   304       4.036  36.301   9.610  1.00  0.00              
ATOM   2353  O   LEU   304       3.122  37.090   9.385  1.00  0.00              
ATOM   2354  CG  LEU   304       3.470  32.976   7.754  1.00  0.00           C  
ATOM   2355  CD1 LEU   304       4.811  32.452   7.222  1.00  0.00           C  
ATOM   2356  CD2 LEU   304       2.466  31.860   8.073  1.00  0.00           C  
ATOM   2357  N   ARG   305       4.802  36.411  10.719  1.00  0.00              
ATOM   2358  CA  ARG   305       4.496  37.534  11.562  1.00  0.00              
ATOM   2359  CB  ARG   305       5.225  37.570  12.919  1.00  0.00              
ATOM   2360  C   ARG   305       4.976  38.714  10.794  1.00  0.00              
ATOM   2361  O   ARG   305       4.347  39.770  10.743  1.00  0.00              
ATOM   2362  CG  ARG   305       6.741  37.742  12.821  1.00  0.00           C  
ATOM   2363  CD  ARG   305       7.385  38.159  14.145  1.00  0.00           C  
ATOM   2364  NE  ARG   305       6.762  39.452  14.552  1.00  0.00           N  
ATOM   2365  CZ  ARG   305       7.268  40.638  14.103  1.00  0.00           C  
ATOM   2366  NH1 ARG   305       8.350  40.651  13.271  1.00  0.00           N  
ATOM   2367  NH2 ARG   305       6.691  41.814  14.486  1.00  0.00           N  
ATOM   2368  N   ARG   306       6.146  38.506  10.167  1.00  0.00              
ATOM   2369  CA  ARG   306       6.865  39.440   9.352  1.00  0.00              
ATOM   2370  CB  ARG   306       8.272  38.949   8.974  1.00  0.00              
ATOM   2371  C   ARG   306       6.115  39.660   8.082  1.00  0.00              
ATOM   2372  O   ARG   306       6.320  40.670   7.413  1.00  0.00              
ATOM   2373  CG  ARG   306       9.287  39.078  10.108  1.00  0.00           C  
ATOM   2374  CD  ARG   306       9.973  40.445  10.127  1.00  0.00           C  
ATOM   2375  NE  ARG   306      10.934  40.455  11.263  1.00  0.00           N  
ATOM   2376  CZ  ARG   306      11.943  41.374  11.283  1.00  0.00           C  
ATOM   2377  NH1 ARG   306      12.071  42.264  10.256  1.00  0.00           N  
ATOM   2378  NH2 ARG   306      12.821  41.403  12.327  1.00  0.00           N  
ATOM   2379  N   ASP   307       5.243  38.710   7.693  1.00  0.00              
ATOM   2380  CA  ASP   307       4.596  38.859   6.419  1.00  0.00              
ATOM   2381  CB  ASP   307       3.878  40.211   6.249  1.00  0.00              
ATOM   2382  C   ASP   307       5.673  38.749   5.398  1.00  0.00              
ATOM   2383  O   ASP   307       5.629  39.407   4.358  1.00  0.00              
ATOM   2384  CG  ASP   307       2.703  40.232   7.217  1.00  0.00           C  
ATOM   2385  OD1 ASP   307       2.040  39.171   7.371  1.00  0.00           O  
ATOM   2386  OD2 ASP   307       2.451  41.312   7.814  1.00  0.00           O  
ATOM   2387  N   GLU   308       6.679  37.884   5.674  1.00  0.00              
ATOM   2388  CA  GLU   308       7.737  37.807   4.708  1.00  0.00              
ATOM   2389  CB  GLU   308       9.140  37.842   5.335  1.00  0.00              
ATOM   2390  C   GLU   308       7.605  36.579   3.875  1.00  0.00              
ATOM   2391  O   GLU   308       8.505  35.740   3.800  1.00  0.00              
ATOM   2392  CG  GLU   308       9.454  39.188   5.998  1.00  0.00           C  
ATOM   2393  CD  GLU   308       9.442  40.279   4.930  1.00  0.00           C  
ATOM   2394  OE1 GLU   308       8.402  40.425   4.233  1.00  0.00           O  
ATOM   2395  OE2 GLU   308      10.477  40.985   4.799  1.00  0.00           O  
ATOM   2396  N   LEU   309       6.454  36.478   3.197  1.00  0.00              
ATOM   2397  CA  LEU   309       6.243  35.465   2.214  1.00  0.00              
ATOM   2398  CB  LEU   309       4.957  34.639   2.444  1.00  0.00              
ATOM   2399  C   LEU   309       6.145  36.243   0.946  1.00  0.00              
ATOM   2400  O   LEU   309       5.492  37.284   0.886  1.00  0.00              
ATOM   2401  CG  LEU   309       3.628  35.426   2.439  1.00  0.00           C  
ATOM   2402  CD1 LEU   309       3.189  35.818   1.019  1.00  0.00           C  
ATOM   2403  CD2 LEU   309       2.533  34.669   3.206  1.00  0.00           C  
ATOM   2404  N   GLU   310       6.862  35.814  -0.098  1.00  0.00              
ATOM   2405  CA  GLU   310       6.750  36.580  -1.302  1.00  0.00              
ATOM   2406  CB  GLU   310       8.063  36.710  -2.090  1.00  0.00              
ATOM   2407  C   GLU   310       5.737  35.927  -2.166  1.00  0.00              
ATOM   2408  O   GLU   310       5.391  34.761  -1.980  1.00  0.00              
ATOM   2409  CG  GLU   310       9.011  37.756  -1.497  1.00  0.00           C  
ATOM   2410  CD  GLU   310       8.589  39.118  -2.034  1.00  0.00           C  
ATOM   2411  OE1 GLU   310       8.327  39.209  -3.262  1.00  0.00           O  
ATOM   2412  OE2 GLU   310       8.522  40.083  -1.226  1.00  0.00           O  
ATOM   2413  N   LEU   311       5.214  36.701  -3.129  1.00  0.00              
ATOM   2414  CA  LEU   311       4.221  36.177  -4.003  1.00  0.00              
ATOM   2415  CB  LEU   311       3.098  37.207  -4.243  1.00  0.00              
ATOM   2416  C   LEU   311       4.937  35.887  -5.274  1.00  0.00              
ATOM   2417  O   LEU   311       5.483  36.781  -5.921  1.00  0.00              
ATOM   2418  CG  LEU   311       1.876  36.731  -5.047  1.00  0.00           C  
ATOM   2419  CD1 LEU   311       0.839  37.857  -5.162  1.00  0.00           C  
ATOM   2420  CD2 LEU   311       2.258  36.188  -6.429  1.00  0.00           C  
ATOM   2421  N   HIS   312       4.985  34.602  -5.653  1.00  0.00              
ATOM   2422  CA  HIS   312       5.597  34.323  -6.902  1.00  0.00              
ATOM   2423  CB  HIS   312       6.767  33.318  -6.841  1.00  0.00              
ATOM   2424  C   HIS   312       4.506  33.884  -7.808  1.00  0.00              
ATOM   2425  O   HIS   312       3.497  33.339  -7.361  1.00  0.00              
ATOM   2426  ND1 HIS   312       5.981  31.917  -4.872  1.00  0.00           N  
ATOM   2427  CG  HIS   312       6.476  32.027  -6.147  1.00  0.00           C  
ATOM   2428  NE2 HIS   312       6.285  29.843  -5.616  1.00  0.00           N  
ATOM   2429  CD2 HIS   312       6.659  30.753  -6.578  1.00  0.00           C  
ATOM   2430  CE1 HIS   312       5.892  30.588  -4.612  1.00  0.00           C  
ATOM   2431  N   TYR   313       4.648  34.171  -9.114  1.00  0.00              
ATOM   2432  CA  TYR   313       3.574  33.792  -9.970  1.00  0.00              
ATOM   2433  CB  TYR   313       3.015  34.921 -10.868  1.00  0.00              
ATOM   2434  C   TYR   313       4.140  32.753 -10.870  1.00  0.00              
ATOM   2435  O   TYR   313       5.287  32.849 -11.308  1.00  0.00              
ATOM   2436  CG  TYR   313       3.749  34.945 -12.167  1.00  0.00           C  
ATOM   2437  CD1 TYR   313       4.929  35.634 -12.330  1.00  0.00           C  
ATOM   2438  CD2 TYR   313       3.236  34.246 -13.238  1.00  0.00           C  
ATOM   2439  CE1 TYR   313       5.577  35.624 -13.545  1.00  0.00           C  
ATOM   2440  CE2 TYR   313       3.878  34.232 -14.452  1.00  0.00           C  
ATOM   2441  CZ  TYR   313       5.053  34.924 -14.607  1.00  0.00           C  
ATOM   2442  OH  TYR   313       5.718  34.914 -15.852  1.00  0.00           O  
ATOM   2443  N   GLN   314       3.342  31.708 -11.118  1.00  0.00              
ATOM   2444  CA  GLN   314       3.763  30.655 -11.982  1.00  0.00              
ATOM   2445  CB  GLN   314       3.772  29.285 -11.274  1.00  0.00              
ATOM   2446  C   GLN   314       2.756  30.598 -13.060  1.00  0.00              
ATOM   2447  O   GLN   314       1.550  30.669 -12.824  1.00  0.00              
ATOM   2448  CG  GLN   314       4.216  28.115 -12.153  1.00  0.00           C  
ATOM   2449  CD  GLN   314       4.244  26.875 -11.270  1.00  0.00           C  
ATOM   2450  OE1 GLN   314       3.501  26.769 -10.296  1.00  0.00           O  
ATOM   2451  NE2 GLN   314       5.135  25.909 -11.612  1.00  0.00           N  
ATOM   2452  N   PRO   315       3.241  30.503 -14.255  1.00  0.00              
ATOM   2453  CA  PRO   315       2.332  30.462 -15.349  1.00  0.00              
ATOM   2454  CB  PRO   315       3.125  30.901 -16.584  1.00  0.00              
ATOM   2455  C   PRO   315       1.682  29.130 -15.490  1.00  0.00              
ATOM   2456  O   PRO   315       2.294  28.104 -15.185  1.00  0.00              
ATOM   2457  CD  PRO   315       4.511  31.100 -14.621  1.00  0.00           C  
ATOM   2458  CG  PRO   315       4.596  30.870 -16.138  1.00  0.00           C  
ATOM   2459  N   ARG   316       0.402  29.150 -15.909  1.00  0.00              
ATOM   2460  CA  ARG   316      -0.267  27.965 -16.318  1.00  0.00              
ATOM   2461  CB  ARG   316      -1.706  27.801 -15.791  1.00  0.00              
ATOM   2462  C   ARG   316      -0.382  28.250 -17.769  1.00  0.00              
ATOM   2463  O   ARG   316      -0.981  29.252 -18.159  1.00  0.00              
ATOM   2464  CG  ARG   316      -1.827  27.685 -14.271  1.00  0.00           C  
ATOM   2465  CD  ARG   316      -3.093  26.948 -13.819  1.00  0.00           C  
ATOM   2466  NE  ARG   316      -4.280  27.615 -14.429  1.00  0.00           N  
ATOM   2467  CZ  ARG   316      -5.073  28.441 -13.686  1.00  0.00           C  
ATOM   2468  NH1 ARG   316      -4.763  28.698 -12.382  1.00  0.00           N  
ATOM   2469  NH2 ARG   316      -6.190  28.994 -14.242  1.00  0.00           N  
ATOM   2470  N   LEU   317       0.240  27.411 -18.610  1.00  0.00              
ATOM   2471  CA  LEU   317       0.224  27.729 -20.001  1.00  0.00              
ATOM   2472  CB  LEU   317       1.599  28.109 -20.587  1.00  0.00              
ATOM   2473  C   LEU   317      -0.333  26.576 -20.745  1.00  0.00              
ATOM   2474  O   LEU   317      -0.486  25.490 -20.190  1.00  0.00              
ATOM   2475  CG  LEU   317       2.768  27.237 -20.099  1.00  0.00           C  
ATOM   2476  CD1 LEU   317       3.057  27.485 -18.608  1.00  0.00           C  
ATOM   2477  CD2 LEU   317       2.542  25.756 -20.434  1.00  0.00           C  
ATOM   2478  N   ASP   318      -0.720  26.815 -22.014  1.00  0.00              
ATOM   2479  CA  ASP   318      -1.222  25.739 -22.811  1.00  0.00              
ATOM   2480  CB  ASP   318      -1.839  26.174 -24.153  1.00  0.00              
ATOM   2481  C   ASP   318      -0.063  24.843 -23.107  1.00  0.00              
ATOM   2482  O   ASP   318       0.995  25.312 -23.519  1.00  0.00              
ATOM   2483  CG  ASP   318      -3.217  26.761 -23.884  1.00  0.00           C  
ATOM   2484  OD1 ASP   318      -3.877  26.301 -22.915  1.00  0.00           O  
ATOM   2485  OD2 ASP   318      -3.630  27.675 -24.648  1.00  0.00           O  
ATOM   2486  N   LEU   319      -0.222  23.520 -22.894  1.00  0.00              
ATOM   2487  CA  LEU   319       0.890  22.636 -23.132  1.00  0.00              
ATOM   2488  CB  LEU   319       0.663  21.133 -22.865  1.00  0.00              
ATOM   2489  C   LEU   319       1.207  22.648 -24.579  1.00  0.00              
ATOM   2490  O   LEU   319       2.374  22.623 -24.948  1.00  0.00              
ATOM   2491  CG  LEU   319       0.321  20.702 -21.432  1.00  0.00           C  
ATOM   2492  CD1 LEU   319      -1.155  20.960 -21.124  1.00  0.00           C  
ATOM   2493  CD2 LEU   319       0.738  19.246 -21.170  1.00  0.00           C  
ATOM   2494  N   ASP   320       0.175  22.589 -25.441  1.00  0.00              
ATOM   2495  CA  ASP   320       0.443  22.540 -26.848  1.00  0.00              
ATOM   2496  CB  ASP   320      -0.799  22.166 -27.671  1.00  0.00              
ATOM   2497  C   ASP   320       0.930  23.861 -27.343  1.00  0.00              
ATOM   2498  O   ASP   320       1.979  23.940 -27.978  1.00  0.00              
ATOM   2499  CG  ASP   320      -1.117  20.709 -27.372  1.00  0.00           C  
ATOM   2500  OD1 ASP   320      -0.155  19.898 -27.304  1.00  0.00           O  
ATOM   2501  OD2 ASP   320      -2.324  20.386 -27.212  1.00  0.00           O  
ATOM   2502  N   ASP   321       0.184  24.938 -27.025  1.00  0.00              
ATOM   2503  CA  ASP   321       0.488  26.243 -27.532  1.00  0.00              
ATOM   2504  CB  ASP   321      -0.749  26.981 -28.069  1.00  0.00              
ATOM   2505  C   ASP   321       1.017  27.059 -26.418  1.00  0.00              
ATOM   2506  O   ASP   321       0.318  27.348 -25.448  1.00  0.00              
ATOM   2507  CG  ASP   321      -0.321  28.359 -28.550  1.00  0.00           C  
ATOM   2508  OD1 ASP   321       0.760  28.467 -29.186  1.00  0.00           O  
ATOM   2509  OD2 ASP   321      -1.084  29.327 -28.288  1.00  0.00           O  
ATOM   2510  N   GLY   322       2.292  27.450 -26.522  1.00  0.00              
ATOM   2511  CA  GLY   322       2.789  28.265 -25.470  1.00  0.00              
ATOM   2512  C   GLY   322       2.048  29.564 -25.543  1.00  0.00              
ATOM   2513  O   GLY   322       2.318  30.412 -26.393  1.00  0.00              
ATOM   2514  N   HIS   323       1.070  29.724 -24.636  1.00  0.00              
ATOM   2515  CA  HIS   323       0.300  30.914 -24.426  1.00  0.00              
ATOM   2516  CB  HIS   323      -0.998  30.992 -25.245  1.00  0.00              
ATOM   2517  C   HIS   323      -0.072  30.757 -22.987  1.00  0.00              
ATOM   2518  O   HIS   323      -0.142  29.623 -22.510  1.00  0.00              
ATOM   2519  ND1 HIS   323      -2.093  33.140 -24.406  1.00  0.00           N  
ATOM   2520  CG  HIS   323      -1.491  32.402 -25.400  1.00  0.00           C  
ATOM   2521  NE2 HIS   323      -2.001  34.451 -26.201  1.00  0.00           N  
ATOM   2522  CD2 HIS   323      -1.443  33.218 -26.490  1.00  0.00           C  
ATOM   2523  CE1 HIS   323      -2.377  34.357 -24.939  1.00  0.00           C  
ATOM   2524  N   ILE   324      -0.327  31.868 -22.260  1.00  0.00              
ATOM   2525  CA  ILE   324      -0.510  31.774 -20.836  1.00  0.00              
ATOM   2526  CB  ILE   324       0.271  32.840 -20.114  1.00  0.00              
ATOM   2527  C   ILE   324      -1.954  31.897 -20.450  1.00  0.00              
ATOM   2528  O   ILE   324      -2.592  32.925 -20.674  1.00  0.00              
ATOM   2529  CG2 ILE   324      -0.178  34.218 -20.630  1.00  0.00           C  
ATOM   2530  CG1 ILE   324       0.181  32.668 -18.593  1.00  0.00           C  
ATOM   2531  CD1 ILE   324       1.216  33.512 -17.853  1.00  0.00           C  
ATOM   2532  N   VAL   325      -2.515  30.802 -19.886  1.00  0.00              
ATOM   2533  CA  VAL   325      -3.886  30.798 -19.444  1.00  0.00              
ATOM   2534  CB  VAL   325      -4.437  29.418 -19.198  1.00  0.00              
ATOM   2535  C   VAL   325      -4.094  31.620 -18.203  1.00  0.00              
ATOM   2536  O   VAL   325      -4.946  32.508 -18.176  1.00  0.00              
ATOM   2537  CG1 VAL   325      -3.671  28.737 -18.052  1.00  0.00           C  
ATOM   2538  CG2 VAL   325      -5.948  29.550 -18.940  1.00  0.00           C  
ATOM   2539  N   GLY   326      -3.294  31.381 -17.145  1.00  0.00              
ATOM   2540  CA  GLY   326      -3.526  32.086 -15.908  1.00  0.00              
ATOM   2541  C   GLY   326      -2.251  32.028 -15.135  1.00  0.00              
ATOM   2542  O   GLY   326      -1.249  31.504 -15.615  1.00  0.00              
ATOM   2543  N   LEU   327      -2.254  32.583 -13.911  1.00  0.00              
ATOM   2544  CA  LEU   327      -1.058  32.611 -13.124  1.00  0.00              
ATOM   2545  CB  LEU   327      -0.598  34.044 -12.809  1.00  0.00              
ATOM   2546  C   LEU   327      -1.431  32.073 -11.786  1.00  0.00              
ATOM   2547  O   LEU   327      -2.354  32.580 -11.154  1.00  0.00              
ATOM   2548  CG  LEU   327      -0.512  34.968 -14.034  1.00  0.00           C  
ATOM   2549  CD1 LEU   327       0.057  36.344 -13.654  1.00  0.00           C  
ATOM   2550  CD2 LEU   327       0.233  34.298 -15.193  1.00  0.00           C  
ATOM   2551  N   GLU   328      -0.746  31.030 -11.294  1.00  0.00              
ATOM   2552  CA  GLU   328      -1.100  30.645  -9.967  1.00  0.00              
ATOM   2553  CB  GLU   328      -0.969  29.146  -9.642  1.00  0.00              
ATOM   2554  C   GLU   328      -0.196  31.407  -9.068  1.00  0.00              
ATOM   2555  O   GLU   328       0.967  31.661  -9.386  1.00  0.00              
ATOM   2556  CG  GLU   328      -1.436  28.822  -8.217  1.00  0.00           C  
ATOM   2557  CD  GLU   328      -1.524  27.312  -8.052  1.00  0.00           C  
ATOM   2558  OE1 GLU   328      -1.646  26.614  -9.093  1.00  0.00           O  
ATOM   2559  OE2 GLU   328      -1.477  26.837  -6.886  1.00  0.00           O  
ATOM   2560  N   ALA   329      -0.736  31.838  -7.921  1.00  0.00              
ATOM   2561  CA  ALA   329       0.085  32.532  -6.991  1.00  0.00              
ATOM   2562  CB  ALA   329      -0.659  33.617  -6.194  1.00  0.00              
ATOM   2563  C   ALA   329       0.519  31.489  -6.043  1.00  0.00              
ATOM   2564  O   ALA   329      -0.287  30.828  -5.389  1.00  0.00              
ATOM   2565  N   LEU   330       1.836  31.297  -5.969  1.00  0.00              
ATOM   2566  CA  LEU   330       2.323  30.301  -5.088  1.00  0.00              
ATOM   2567  CB  LEU   330       3.367  29.371  -5.731  1.00  0.00              
ATOM   2568  C   LEU   330       2.985  31.046  -4.009  1.00  0.00              
ATOM   2569  O   LEU   330       3.309  32.223  -4.162  1.00  0.00              
ATOM   2570  CG  LEU   330       2.831  28.509  -6.887  1.00  0.00           C  
ATOM   2571  CD1 LEU   330       3.934  27.614  -7.465  1.00  0.00           C  
ATOM   2572  CD2 LEU   330       1.596  27.702  -6.459  1.00  0.00           C  
ATOM   2573  N   VAL   331       3.208  30.378  -2.875  1.00  0.00              
ATOM   2574  CA  VAL   331       3.828  31.119  -1.839  1.00  0.00              
ATOM   2575  CB  VAL   331       3.127  31.029  -0.512  1.00  0.00              
ATOM   2576  C   VAL   331       5.229  30.654  -1.698  1.00  0.00              
ATOM   2577  O   VAL   331       5.536  29.476  -1.876  1.00  0.00              
ATOM   2578  CG1 VAL   331       3.103  29.566  -0.051  1.00  0.00           C  
ATOM   2579  CG2 VAL   331       3.820  31.993   0.467  1.00  0.00           C  
ATOM   2580  N   ARG   332       6.137  31.621  -1.488  1.00  0.00              
ATOM   2581  CA  ARG   332       7.514  31.300  -1.325  1.00  0.00              
ATOM   2582  CB  ARG   332       8.495  32.062  -2.236  1.00  0.00              
ATOM   2583  C   ARG   332       7.880  31.791   0.013  1.00  0.00              
ATOM   2584  O   ARG   332       7.741  32.974   0.309  1.00  0.00              
ATOM   2585  CG  ARG   332       8.571  31.611  -3.688  1.00  0.00           C  
ATOM   2586  CD  ARG   332       8.854  30.120  -3.862  1.00  0.00           C  
ATOM   2587  NE  ARG   332       9.183  29.918  -5.299  1.00  0.00           N  
ATOM   2588  CZ  ARG   332       8.858  28.755  -5.934  1.00  0.00           C  
ATOM   2589  NH1 ARG   332       8.174  27.779  -5.271  1.00  0.00           N  
ATOM   2590  NH2 ARG   332       9.180  28.590  -7.248  1.00  0.00           N  
ATOM   2591  N   TRP   333       8.345  30.872   0.859  1.00  0.00              
ATOM   2592  CA  TRP   333       8.890  31.251   2.110  1.00  0.00              
ATOM   2593  CB  TRP   333       9.141  30.013   2.991  1.00  0.00              
ATOM   2594  C   TRP   333      10.209  31.878   1.802  1.00  0.00              
ATOM   2595  O   TRP   333      10.927  31.417   0.914  1.00  0.00              
ATOM   2596  CG  TRP   333      10.399  30.066   3.825  1.00  0.00           C  
ATOM   2597  CD2 TRP   333      10.547  30.611   5.144  1.00  0.00           C  
ATOM   2598  CD1 TRP   333      11.628  29.600   3.464  1.00  0.00           C  
ATOM   2599  NE1 TRP   333      12.534  29.822   4.468  1.00  0.00           N  
ATOM   2600  CE2 TRP   333      11.885  30.444   5.509  1.00  0.00           C  
ATOM   2601  CE3 TRP   333       9.649  31.203   5.980  1.00  0.00           C  
ATOM   2602  CZ2 TRP   333      12.350  30.872   6.716  1.00  0.00           C  
ATOM   2603  CZ3 TRP   333      10.125  31.624   7.199  1.00  0.00           C  
ATOM   2604  CH2 TRP   333      11.445  31.468   7.559  1.00  0.00           C  
ATOM   2605  N   ARG   334      10.559  32.961   2.522  1.00  0.00              
ATOM   2606  CA  ARG   334      11.809  33.609   2.254  1.00  0.00              
ATOM   2607  CB  ARG   334      11.655  35.109   1.954  1.00  0.00              
ATOM   2608  C   ARG   334      12.608  33.491   3.499  1.00  0.00              
ATOM   2609  O   ARG   334      12.110  32.984   4.500  1.00  0.00              
ATOM   2610  CG  ARG   334      10.893  35.374   0.656  1.00  0.00           C  
ATOM   2611  CD  ARG   334      11.805  35.508  -0.564  1.00  0.00           C  
ATOM   2612  NE  ARG   334      10.936  35.518  -1.773  1.00  0.00           N  
ATOM   2613  CZ  ARG   334      11.231  36.342  -2.821  1.00  0.00           C  
ATOM   2614  NH1 ARG   334      12.285  37.205  -2.738  1.00  0.00           N  
ATOM   2615  NH2 ARG   334      10.457  36.314  -3.945  1.00  0.00           N  
ATOM   2616  N   HIS   335      13.893  33.889   3.469  1.00  0.00              
ATOM   2617  CA  HIS   335      14.575  33.821   4.726  1.00  0.00              
ATOM   2618  CB  HIS   335      15.105  32.424   5.104  1.00  0.00              
ATOM   2619  C   HIS   335      15.665  34.835   4.828  1.00  0.00              
ATOM   2620  O   HIS   335      15.669  35.838   4.119  1.00  0.00              
ATOM   2621  ND1 HIS   335      17.403  31.771   4.247  1.00  0.00           N  
ATOM   2622  CG  HIS   335      16.033  31.794   4.115  1.00  0.00           C  
ATOM   2623  NE2 HIS   335      16.923  30.666   2.377  1.00  0.00           N  
ATOM   2624  CD2 HIS   335      15.757  31.117   2.967  1.00  0.00           C  
ATOM   2625  CE1 HIS   335      17.884  31.082   3.182  1.00  0.00           C  
ATOM   2626  N   GLY   336      16.622  34.593   5.747  1.00  0.00              
ATOM   2627  CA  GLY   336      17.658  35.546   6.027  1.00  0.00              
ATOM   2628  C   GLY   336      18.412  35.809   4.771  1.00  0.00              
ATOM   2629  O   GLY   336      18.780  36.944   4.471  1.00  0.00              
ATOM   2630  N   GLU   337      18.659  34.735   4.014  1.00  0.00              
ATOM   2631  CA  GLU   337      19.373  34.758   2.776  1.00  0.00              
ATOM   2632  CB  GLU   337      19.693  33.338   2.282  1.00  0.00              
ATOM   2633  C   GLU   337      18.530  35.465   1.759  1.00  0.00              
ATOM   2634  O   GLU   337      19.034  35.914   0.732  1.00  0.00              
ATOM   2635  CG  GLU   337      20.659  33.264   1.101  1.00  0.00           C  
ATOM   2636  CD  GLU   337      21.086  31.808   0.982  1.00  0.00           C  
ATOM   2637  OE1 GLU   337      21.063  31.106   2.029  1.00  0.00           O  
ATOM   2638  OE2 GLU   337      21.438  31.376  -0.148  1.00  0.00           O  
ATOM   2639  N   ARG   338      17.211  35.563   2.019  1.00  0.00              
ATOM   2640  CA  ARG   338      16.270  36.118   1.086  1.00  0.00              
ATOM   2641  CB  ARG   338      16.758  37.395   0.374  1.00  0.00              
ATOM   2642  C   ARG   338      16.099  35.077   0.042  1.00  0.00              
ATOM   2643  O   ARG   338      15.492  35.308  -1.004  1.00  0.00              
ATOM   2644  CG  ARG   338      16.810  38.648   1.248  1.00  0.00           C  
ATOM   2645  CD  ARG   338      17.347  39.864   0.489  1.00  0.00           C  
ATOM   2646  NE  ARG   338      16.787  39.799  -0.891  1.00  0.00           N  
ATOM   2647  CZ  ARG   338      17.299  40.590  -1.879  1.00  0.00           C  
ATOM   2648  NH1 ARG   338      18.291  41.483  -1.596  1.00  0.00           N  
ATOM   2649  NH2 ARG   338      16.823  40.482  -3.154  1.00  0.00           N  
ATOM   2650  N   GLY   339      16.629  33.876   0.337  1.00  0.00              
ATOM   2651  CA  GLY   339      16.439  32.772  -0.546  1.00  0.00              
ATOM   2652  C   GLY   339      15.015  32.389  -0.344  1.00  0.00              
ATOM   2653  O   GLY   339      14.409  32.735   0.669  1.00  0.00              
ATOM   2654  N   LEU   340      14.437  31.662  -1.312  1.00  0.00              
ATOM   2655  CA  LEU   340      13.057  31.307  -1.185  1.00  0.00              
ATOM   2656  CB  LEU   340      12.194  31.766  -2.381  1.00  0.00              
ATOM   2657  C   LEU   340      12.952  29.827  -1.070  1.00  0.00              
ATOM   2658  O   LEU   340      13.886  29.102  -1.406  1.00  0.00              
ATOM   2659  CG  LEU   340      12.543  31.130  -3.747  1.00  0.00           C  
ATOM   2660  CD1 LEU   340      14.022  31.348  -4.100  1.00  0.00           C  
ATOM   2661  CD2 LEU   340      12.076  29.669  -3.871  1.00  0.00           C  
ATOM   2662  N   LEU   341      11.819  29.341  -0.524  1.00  0.00              
ATOM   2663  CA  LEU   341      11.597  27.924  -0.441  1.00  0.00              
ATOM   2664  CB  LEU   341      11.738  27.388   1.001  1.00  0.00              
ATOM   2665  C   LEU   341      10.202  27.650  -0.904  1.00  0.00              
ATOM   2666  O   LEU   341       9.276  28.397  -0.599  1.00  0.00              
ATOM   2667  CG  LEU   341      13.180  27.427   1.561  1.00  0.00           C  
ATOM   2668  CD1 LEU   341      13.765  28.847   1.582  1.00  0.00           C  
ATOM   2669  CD2 LEU   341      13.253  26.775   2.950  1.00  0.00           C  
ATOM   2670  N   PRO   342      10.089  26.586  -1.667  1.00  0.00              
ATOM   2671  CA  PRO   342       8.815  26.188  -2.219  1.00  0.00              
ATOM   2672  CB  PRO   342       9.113  25.379  -3.481  1.00  0.00              
ATOM   2673  C   PRO   342       7.803  25.566  -1.313  1.00  0.00              
ATOM   2674  O   PRO   342       8.146  24.837  -0.380  1.00  0.00              
ATOM   2675  CD  PRO   342      11.161  26.351  -2.625  1.00  0.00           C  
ATOM   2676  CG  PRO   342      10.483  25.907  -3.930  1.00  0.00           C  
ATOM   2677  N   PRO   343       6.569  25.819  -1.656  1.00  0.00              
ATOM   2678  CA  PRO   343       5.411  25.396  -0.922  1.00  0.00              
ATOM   2679  CB  PRO   343       4.208  25.943  -1.693  1.00  0.00              
ATOM   2680  C   PRO   343       5.290  23.946  -0.678  1.00  0.00              
ATOM   2681  O   PRO   343       4.690  23.620   0.344  1.00  0.00              
ATOM   2682  CD  PRO   343       6.221  26.372  -2.956  1.00  0.00           C  
ATOM   2683  CG  PRO   343       4.727  26.064  -3.135  1.00  0.00           C  
ATOM   2684  N   SER   344       5.795  23.071  -1.575  1.00  0.00              
ATOM   2685  CA  SER   344       5.630  21.683  -1.266  1.00  0.00              
ATOM   2686  CB  SER   344       6.149  20.727  -2.347  1.00  0.00              
ATOM   2687  C   SER   344       6.381  21.524  -0.012  1.00  0.00              
ATOM   2688  O   SER   344       5.922  20.918   0.951  1.00  0.00              
ATOM   2689  OG  SER   344       5.386  20.876  -3.535  1.00  0.00           O  
ATOM   2690  N   GLU   345       7.524  22.205   0.040  1.00  0.00              
ATOM   2691  CA  GLU   345       8.340  22.049   1.173  1.00  0.00              
ATOM   2692  CB  GLU   345       9.712  22.724   0.979  1.00  0.00              
ATOM   2693  C   GLU   345       7.756  22.480   2.465  1.00  0.00              
ATOM   2694  O   GLU   345       7.630  21.663   3.374  1.00  0.00              
ATOM   2695  CG  GLU   345      10.696  22.498   2.127  1.00  0.00           C  
ATOM   2696  CD  GLU   345      10.775  23.784   2.930  1.00  0.00           C  
ATOM   2697  OE1 GLU   345       9.768  24.159   3.588  1.00  0.00           O  
ATOM   2698  OE2 GLU   345      11.860  24.419   2.884  1.00  0.00           O  
ATOM   2699  N   PHE   346       7.387  23.760   2.578  1.00  0.00              
ATOM   2700  CA  PHE   346       6.962  24.319   3.824  1.00  0.00              
ATOM   2701  CB  PHE   346       7.264  25.822   3.979  1.00  0.00              
ATOM   2702  C   PHE   346       5.556  24.041   4.206  1.00  0.00              
ATOM   2703  O   PHE   346       5.255  24.003   5.398  1.00  0.00              
ATOM   2704  CG  PHE   346       6.609  26.582   2.887  1.00  0.00           C  
ATOM   2705  CD1 PHE   346       5.282  26.928   2.975  1.00  0.00           C  
ATOM   2706  CD2 PHE   346       7.338  26.957   1.783  1.00  0.00           C  
ATOM   2707  CE1 PHE   346       4.685  27.637   1.962  1.00  0.00           C  
ATOM   2708  CE2 PHE   346       6.749  27.665   0.767  1.00  0.00           C  
ATOM   2709  CZ  PHE   346       5.421  28.002   0.860  1.00  0.00           C  
ATOM   2710  N   VAL   347       4.651  23.869   3.229  1.00  0.00              
ATOM   2711  CA  VAL   347       3.290  23.840   3.664  1.00  0.00              
ATOM   2712  CB  VAL   347       2.224  24.035   2.599  1.00  0.00              
ATOM   2713  C   VAL   347       2.975  22.726   4.612  1.00  0.00              
ATOM   2714  O   VAL   347       2.230  22.974   5.561  1.00  0.00              
ATOM   2715  CG1 VAL   347       2.376  25.473   2.079  1.00  0.00           C  
ATOM   2716  CG2 VAL   347       2.281  22.993   1.473  1.00  0.00           C  
ATOM   2717  N   PRO   348       3.445  21.526   4.505  1.00  0.00              
ATOM   2718  CA  PRO   348       2.932  20.734   5.574  1.00  0.00              
ATOM   2719  CB  PRO   348       2.607  19.365   5.030  1.00  0.00              
ATOM   2720  C   PRO   348       3.574  20.976   6.915  1.00  0.00              
ATOM   2721  O   PRO   348       3.157  20.345   7.888  1.00  0.00              
ATOM   2722  CD  PRO   348       3.328  20.817   3.248  1.00  0.00           C  
ATOM   2723  CG  PRO   348       2.380  19.647   3.535  1.00  0.00           C  
ATOM   2724  N   LEU   349       4.600  21.860   6.975  1.00  0.00              
ATOM   2725  CA  LEU   349       5.149  22.332   8.228  1.00  0.00              
ATOM   2726  CB  LEU   349       6.380  23.251   8.156  1.00  0.00              
ATOM   2727  C   LEU   349       4.140  23.196   8.896  1.00  0.00              
ATOM   2728  O   LEU   349       4.103  23.254  10.123  1.00  0.00              
ATOM   2729  CG  LEU   349       6.734  23.747   9.581  1.00  0.00           C  
ATOM   2730  CD1 LEU   349       7.390  22.644  10.424  1.00  0.00           C  
ATOM   2731  CD2 LEU   349       7.465  25.094   9.605  1.00  0.00           C  
ATOM   2732  N   ALA   350       3.359  23.944   8.087  1.00  0.00              
ATOM   2733  CA  ALA   350       2.352  24.853   8.568  1.00  0.00              
ATOM   2734  CB  ALA   350       1.628  25.604   7.438  1.00  0.00              
ATOM   2735  C   ALA   350       1.340  24.055   9.299  1.00  0.00              
ATOM   2736  O   ALA   350       0.825  24.499  10.318  1.00  0.00              
ATOM   2737  N   GLU   351       1.013  22.863   8.775  1.00  0.00              
ATOM   2738  CA  GLU   351       0.027  22.017   9.382  1.00  0.00              
ATOM   2739  CB  GLU   351      -0.286  20.785   8.517  1.00  0.00              
ATOM   2740  C   GLU   351       0.537  21.508  10.694  1.00  0.00              
ATOM   2741  O   GLU   351      -0.198  21.451  11.678  1.00  0.00              
ATOM   2742  CG  GLU   351      -0.862  21.138   7.144  1.00  0.00           C  
ATOM   2743  CD  GLU   351      -2.238  21.753   7.348  1.00  0.00           C  
ATOM   2744  OE1 GLU   351      -2.628  21.948   8.530  1.00  0.00           O  
ATOM   2745  OE2 GLU   351      -2.917  22.035   6.325  1.00  0.00           O  
ATOM   2746  N   GLN   352       1.829  21.137  10.736  1.00  0.00              
ATOM   2747  CA  GLN   352       2.432  20.575  11.908  1.00  0.00              
ATOM   2748  CB  GLN   352       3.909  20.192  11.714  1.00  0.00              
ATOM   2749  C   GLN   352       2.387  21.586  13.001  1.00  0.00              
ATOM   2750  O   GLN   352       2.392  21.211  14.171  1.00  0.00              
ATOM   2751  CG  GLN   352       4.133  19.032  10.742  1.00  0.00           C  
ATOM   2752  CD  GLN   352       5.633  18.780  10.664  1.00  0.00           C  
ATOM   2753  OE1 GLN   352       6.324  18.760  11.682  1.00  0.00           O  
ATOM   2754  NE2 GLN   352       6.155  18.588   9.424  1.00  0.00           N  
ATOM   2755  N   SER   353       2.502  22.880  12.637  1.00  0.00              
ATOM   2756  CA  SER   353       2.430  24.008  13.530  1.00  0.00              
ATOM   2757  CB  SER   353       3.223  25.221  13.014  1.00  0.00              
ATOM   2758  C   SER   353       1.013  24.481  13.783  1.00  0.00              
ATOM   2759  O   SER   353       0.723  24.995  14.861  1.00  0.00              
ATOM   2760  OG  SER   353       2.632  25.726  11.826  1.00  0.00           O  
ATOM   2761  N   GLY   354       0.092  24.344  12.802  1.00  0.00              
ATOM   2762  CA  GLY   354      -1.269  24.812  12.921  1.00  0.00              
ATOM   2763  C   GLY   354      -1.425  26.225  12.410  1.00  0.00              
ATOM   2764  O   GLY   354      -2.463  26.847  12.645  1.00  0.00              
ATOM   2765  N   LEU   355      -0.428  26.787  11.690  1.00  0.00              
ATOM   2766  CA  LEU   355      -0.609  28.157  11.276  1.00  0.00              
ATOM   2767  CB  LEU   355       0.641  29.035  11.469  1.00  0.00              
ATOM   2768  C   LEU   355      -0.970  28.251   9.822  1.00  0.00              
ATOM   2769  O   LEU   355      -0.657  29.243   9.163  1.00  0.00              
ATOM   2770  CG  LEU   355       1.013  29.286  12.943  1.00  0.00           C  
ATOM   2771  CD1 LEU   355       1.478  27.997  13.639  1.00  0.00           C  
ATOM   2772  CD2 LEU   355       2.019  30.440  13.070  1.00  0.00           C  
ATOM   2773  N   ILE   356      -1.699  27.256   9.292  1.00  0.00              
ATOM   2774  CA  ILE   356      -2.048  27.275   7.899  1.00  0.00              
ATOM   2775  CB  ILE   356      -2.753  26.022   7.462  1.00  0.00              
ATOM   2776  C   ILE   356      -2.984  28.417   7.632  1.00  0.00              
ATOM   2777  O   ILE   356      -2.812  29.168   6.670  1.00  0.00              
ATOM   2778  CG2 ILE   356      -3.165  26.212   5.994  1.00  0.00           C  
ATOM   2779  CG1 ILE   356      -1.867  24.785   7.690  1.00  0.00           C  
ATOM   2780  CD1 ILE   356      -1.668  24.438   9.165  1.00  0.00           C  
ATOM   2781  N   VAL   357      -4.000  28.597   8.497  1.00  0.00              
ATOM   2782  CA  VAL   357      -4.951  29.645   8.267  1.00  0.00              
ATOM   2783  CB  VAL   357      -6.161  29.634   9.177  1.00  0.00              
ATOM   2784  C   VAL   357      -4.253  30.970   8.274  1.00  0.00              
ATOM   2785  O   VAL   357      -4.681  31.856   7.530  1.00  0.00              
ATOM   2786  CG1 VAL   357      -6.967  28.379   8.823  1.00  0.00           C  
ATOM   2787  CG2 VAL   357      -5.773  29.675  10.664  1.00  0.00           C  
ATOM   2788  N   PRO   358      -3.209  31.203   9.038  1.00  0.00              
ATOM   2789  CA  PRO   358      -2.614  32.500   8.970  1.00  0.00              
ATOM   2790  CB  PRO   358      -1.551  32.544  10.064  1.00  0.00              
ATOM   2791  C   PRO   358      -2.087  32.777   7.598  1.00  0.00              
ATOM   2792  O   PRO   358      -2.089  33.937   7.191  1.00  0.00              
ATOM   2793  CD  PRO   358      -2.924  30.563  10.316  1.00  0.00           C  
ATOM   2794  CG  PRO   358      -2.101  31.579  11.125  1.00  0.00           C  
ATOM   2795  N   LEU   359      -1.625  31.743   6.869  1.00  0.00              
ATOM   2796  CA  LEU   359      -1.062  31.980   5.568  1.00  0.00              
ATOM   2797  CB  LEU   359      -0.489  30.734   4.864  1.00  0.00              
ATOM   2798  C   LEU   359      -2.073  32.495   4.599  1.00  0.00              
ATOM   2799  O   LEU   359      -1.828  33.487   3.911  1.00  0.00              
ATOM   2800  CG  LEU   359       0.902  30.278   5.328  1.00  0.00           C  
ATOM   2801  CD1 LEU   359       1.940  31.383   5.080  1.00  0.00           C  
ATOM   2802  CD2 LEU   359       0.894  29.739   6.762  1.00  0.00           C  
ATOM   2803  N   GLY   360      -3.251  31.849   4.535  1.00  0.00              
ATOM   2804  CA  GLY   360      -4.191  32.201   3.512  1.00  0.00              
ATOM   2805  C   GLY   360      -4.547  33.639   3.675  1.00  0.00              
ATOM   2806  O   GLY   360      -4.602  34.395   2.705  1.00  0.00              
ATOM   2807  N   TYR   361      -4.743  34.056   4.935  1.00  0.00              
ATOM   2808  CA  TYR   361      -5.166  35.394   5.210  1.00  0.00              
ATOM   2809  CB  TYR   361      -5.300  35.629   6.727  1.00  0.00              
ATOM   2810  C   TYR   361      -4.155  36.363   4.667  1.00  0.00              
ATOM   2811  O   TYR   361      -4.511  37.294   3.945  1.00  0.00              
ATOM   2812  CG  TYR   361      -5.520  37.077   7.003  1.00  0.00           C  
ATOM   2813  CD1 TYR   361      -6.757  37.656   6.835  1.00  0.00           C  
ATOM   2814  CD2 TYR   361      -4.476  37.852   7.454  1.00  0.00           C  
ATOM   2815  CE1 TYR   361      -6.943  38.993   7.102  1.00  0.00           C  
ATOM   2816  CE2 TYR   361      -4.657  39.188   7.723  1.00  0.00           C  
ATOM   2817  CZ  TYR   361      -5.892  39.760   7.546  1.00  0.00           C  
ATOM   2818  OH  TYR   361      -6.080  41.131   7.822  1.00  0.00           O  
ATOM   2819  N   TRP   362      -2.857  36.172   4.972  1.00  0.00              
ATOM   2820  CA  TRP   362      -1.901  37.131   4.491  1.00  0.00              
ATOM   2821  CB  TRP   362      -0.516  37.021   5.145  1.00  0.00              
ATOM   2822  C   TRP   362      -1.777  37.076   2.996  1.00  0.00              
ATOM   2823  O   TRP   362      -1.792  38.105   2.318  1.00  0.00              
ATOM   2824  CG  TRP   362      -0.525  37.559   6.558  1.00  0.00           C  
ATOM   2825  CD2 TRP   362      -0.664  38.955   6.876  1.00  0.00           C  
ATOM   2826  CD1 TRP   362      -0.459  36.898   7.749  1.00  0.00           C  
ATOM   2827  NE1 TRP   362      -0.541  37.794   8.789  1.00  0.00           N  
ATOM   2828  CE2 TRP   362      -0.670  39.064   8.266  1.00  0.00           C  
ATOM   2829  CE3 TRP   362      -0.783  40.055   6.075  1.00  0.00           C  
ATOM   2830  CZ2 TRP   362      -0.796  40.279   8.878  1.00  0.00           C  
ATOM   2831  CZ3 TRP   362      -0.904  41.280   6.695  1.00  0.00           C  
ATOM   2832  CH2 TRP   362      -0.910  41.389   8.070  1.00  0.00           C  
ATOM   2833  N   VAL   363      -1.706  35.852   2.444  1.00  0.00              
ATOM   2834  CA  VAL   363      -1.479  35.627   1.041  1.00  0.00              
ATOM   2835  CB  VAL   363      -1.370  34.170   0.703  1.00  0.00              
ATOM   2836  C   VAL   363      -2.596  36.201   0.224  1.00  0.00              
ATOM   2837  O   VAL   363      -2.413  36.516  -0.950  1.00  0.00              
ATOM   2838  CG1 VAL   363      -1.222  34.035  -0.822  1.00  0.00           C  
ATOM   2839  CG2 VAL   363      -0.198  33.570   1.498  1.00  0.00           C  
ATOM   2840  N   ILE   364      -3.820  36.246   0.770  1.00  0.00              
ATOM   2841  CA  ILE   364      -4.916  36.800   0.023  1.00  0.00              
ATOM   2842  CB  ILE   364      -6.262  36.434   0.570  1.00  0.00              
ATOM   2843  C   ILE   364      -4.791  38.287  -0.070  1.00  0.00              
ATOM   2844  O   ILE   364      -5.115  38.883  -1.097  1.00  0.00              
ATOM   2845  CG2 ILE   364      -6.506  37.245   1.854  1.00  0.00           C  
ATOM   2846  CG1 ILE   364      -7.327  36.641  -0.521  1.00  0.00           C  
ATOM   2847  CD1 ILE   364      -8.605  35.837  -0.291  1.00  0.00           C  
ATOM   2848  N   SER   365      -4.343  38.933   1.023  1.00  0.00              
ATOM   2849  CA  SER   365      -4.254  40.364   1.032  1.00  0.00              
ATOM   2850  CB  SER   365      -3.755  40.918   2.377  1.00  0.00              
ATOM   2851  C   SER   365      -3.288  40.797  -0.026  1.00  0.00              
ATOM   2852  O   SER   365      -3.567  41.697  -0.819  1.00  0.00              
ATOM   2853  OG  SER   365      -3.690  42.336   2.330  1.00  0.00           O  
ATOM   2854  N   ARG   366      -2.116  40.143  -0.081  1.00  0.00              
ATOM   2855  CA  ARG   366      -1.111  40.561  -1.016  1.00  0.00              
ATOM   2856  CB  ARG   366       0.219  39.821  -0.829  1.00  0.00              
ATOM   2857  C   ARG   366      -1.566  40.387  -2.441  1.00  0.00              
ATOM   2858  O   ARG   366      -1.394  41.280  -3.271  1.00  0.00              
ATOM   2859  CG  ARG   366       0.882  40.274   0.468  1.00  0.00           C  
ATOM   2860  CD  ARG   366       1.080  41.791   0.493  1.00  0.00           C  
ATOM   2861  NE  ARG   366       1.408  42.196   1.888  1.00  0.00           N  
ATOM   2862  CZ  ARG   366       0.562  43.029   2.561  1.00  0.00           C  
ATOM   2863  NH1 ARG   366      -0.567  43.492   1.948  1.00  0.00           N  
ATOM   2864  NH2 ARG   366       0.848  43.411   3.839  1.00  0.00           N  
ATOM   2865  N   ALA   367      -2.183  39.239  -2.764  1.00  0.00              
ATOM   2866  CA  ALA   367      -2.559  38.961  -4.126  1.00  0.00              
ATOM   2867  CB  ALA   367      -3.184  37.566  -4.296  1.00  0.00              
ATOM   2868  C   ALA   367      -3.564  39.952  -4.604  1.00  0.00              
ATOM   2869  O   ALA   367      -3.520  40.415  -5.747  1.00  0.00              
ATOM   2870  N   LEU   368      -4.503  40.313  -3.718  1.00  0.00              
ATOM   2871  CA  LEU   368      -5.561  41.167  -4.155  1.00  0.00              
ATOM   2872  CB  LEU   368      -6.585  41.471  -3.048  1.00  0.00              
ATOM   2873  C   LEU   368      -4.970  42.452  -4.618  1.00  0.00              
ATOM   2874  O   LEU   368      -5.361  42.970  -5.662  1.00  0.00              
ATOM   2875  CG  LEU   368      -7.298  40.210  -2.522  1.00  0.00           C  
ATOM   2876  CD1 LEU   368      -8.473  40.576  -1.602  1.00  0.00           C  
ATOM   2877  CD2 LEU   368      -7.692  39.263  -3.668  1.00  0.00           C  
ATOM   2878  N   ARG   369      -3.999  42.999  -3.864  1.00  0.00              
ATOM   2879  CA  ARG   369      -3.464  44.269  -4.256  1.00  0.00              
ATOM   2880  CB  ARG   369      -2.521  44.882  -3.212  1.00  0.00              
ATOM   2881  C   ARG   369      -2.732  44.182  -5.562  1.00  0.00              
ATOM   2882  O   ARG   369      -2.970  44.978  -6.469  1.00  0.00              
ATOM   2883  CG  ARG   369      -3.231  45.166  -1.887  1.00  0.00           C  
ATOM   2884  CD  ARG   369      -2.488  46.148  -0.983  1.00  0.00           C  
ATOM   2885  NE  ARG   369      -1.114  45.617  -0.774  1.00  0.00           N  
ATOM   2886  CZ  ARG   369      -0.192  46.385  -0.125  1.00  0.00           C  
ATOM   2887  NH1 ARG   369      -0.552  47.607   0.366  1.00  0.00           N  
ATOM   2888  NH2 ARG   369       1.087  45.934   0.029  1.00  0.00           N  
ATOM   2889  N   ASP   370      -1.866  43.170  -5.728  1.00  0.00              
ATOM   2890  CA  ASP   370      -1.022  43.139  -6.892  1.00  0.00              
ATOM   2891  CB  ASP   370       0.029  42.017  -6.878  1.00  0.00              
ATOM   2892  C   ASP   370      -1.838  42.997  -8.142  1.00  0.00              
ATOM   2893  O   ASP   370      -1.432  43.453  -9.209  1.00  0.00              
ATOM   2894  CG  ASP   370      -0.682  40.678  -6.918  1.00  0.00           C  
ATOM   2895  OD1 ASP   370      -1.197  40.300  -8.004  1.00  0.00           O  
ATOM   2896  OD2 ASP   370      -0.711  40.010  -5.853  1.00  0.00           O  
ATOM   2897  N   MET   371      -3.019  42.365  -8.061  1.00  0.00              
ATOM   2898  CA  MET   371      -3.766  42.146  -9.267  1.00  0.00              
ATOM   2899  CB  MET   371      -5.072  41.358  -9.066  1.00  0.00              
ATOM   2900  C   MET   371      -4.115  43.442  -9.911  1.00  0.00              
ATOM   2901  O   MET   371      -4.172  43.516 -11.138  1.00  0.00              
ATOM   2902  CG  MET   371      -4.853  39.875  -8.756  1.00  0.00           C  
ATOM   2903  SD  MET   371      -6.379  38.887  -8.673  1.00  0.00           S  
ATOM   2904  CE  MET   371      -6.895  39.499  -7.045  1.00  0.00           C  
ATOM   2905  N   GLN   372      -4.393  44.492  -9.118  1.00  0.00              
ATOM   2906  CA  GLN   372      -4.744  45.733  -9.745  1.00  0.00              
ATOM   2907  CB  GLN   372      -5.596  46.633  -8.835  1.00  0.00              
ATOM   2908  C   GLN   372      -3.485  46.478 -10.049  1.00  0.00              
ATOM   2909  O   GLN   372      -3.247  47.555  -9.505  1.00  0.00              
ATOM   2910  CG  GLN   372      -6.954  46.025  -8.476  1.00  0.00           C  
ATOM   2911  CD  GLN   372      -7.618  46.929  -7.447  1.00  0.00           C  
ATOM   2912  OE1 GLN   372      -6.988  47.358  -6.482  1.00  0.00           O  
ATOM   2913  NE2 GLN   372      -8.928  47.231  -7.657  1.00  0.00           N  
ATOM   2914  N   ASP   373      -2.645  45.939 -10.952  1.00  0.00              
ATOM   2915  CA  ASP   373      -1.456  46.668 -11.284  1.00  0.00              
ATOM   2916  CB  ASP   373      -0.144  45.970 -10.891  1.00  0.00              
ATOM   2917  C   ASP   373      -1.433  46.933 -12.754  1.00  0.00              
ATOM   2918  O   ASP   373      -1.471  46.007 -13.563  1.00  0.00              
ATOM   2919  CG  ASP   373       0.026  46.173  -9.392  1.00  0.00           C  
ATOM   2920  OD1 ASP   373      -0.784  46.941  -8.808  1.00  0.00           O  
ATOM   2921  OD2 ASP   373       0.967  45.576  -8.807  1.00  0.00           O  
ATOM   2922  N   LEU   374      -1.403  48.225 -13.145  1.00  0.00              
ATOM   2923  CA  LEU   374      -1.340  48.518 -14.547  1.00  0.00              
ATOM   2924  CB  LEU   374      -2.531  49.364 -15.032  1.00  0.00              
ATOM   2925  C   LEU   374      -0.098  49.326 -14.784  1.00  0.00              
ATOM   2926  O   LEU   374      -0.154  50.397 -15.386  1.00  0.00              
ATOM   2927  CG  LEU   374      -2.555  49.609 -16.553  1.00  0.00           C  
ATOM   2928  CD1 LEU   374      -2.819  48.302 -17.320  1.00  0.00           C  
ATOM   2929  CD2 LEU   374      -3.542  50.727 -16.928  1.00  0.00           C  
ATOM   2930  N   ARG   375       1.064  48.829 -14.315  1.00  0.00              
ATOM   2931  CA  ARG   375       2.303  49.538 -14.489  1.00  0.00              
ATOM   2932  CB  ARG   375       3.443  48.853 -13.715  1.00  0.00              
ATOM   2933  C   ARG   375       2.669  49.593 -15.937  1.00  0.00              
ATOM   2934  O   ARG   375       2.906  50.656 -16.510  1.00  0.00              
ATOM   2935  CG  ARG   375       3.623  47.377 -14.086  1.00  0.00           C  
ATOM   2936  CD  ARG   375       2.659  46.428 -13.360  1.00  0.00           C  
ATOM   2937  NE  ARG   375       3.074  46.366 -11.930  1.00  0.00           N  
ATOM   2938  CZ  ARG   375       2.836  45.246 -11.185  1.00  0.00           C  
ATOM   2939  NH1 ARG   375       2.110  44.214 -11.704  1.00  0.00           N  
ATOM   2940  NH2 ARG   375       3.343  45.152  -9.922  1.00  0.00           N  
ATOM   2941  N   GLU   376       2.693  48.404 -16.548  1.00  0.00              
ATOM   2942  CA  GLU   376       2.971  48.098 -17.917  1.00  0.00              
ATOM   2943  CB  GLU   376       4.462  47.865 -18.213  1.00  0.00              
ATOM   2944  C   GLU   376       2.253  46.803 -17.978  1.00  0.00              
ATOM   2945  O   GLU   376       1.201  46.689 -18.605  1.00  0.00              
ATOM   2946  CG  GLU   376       5.280  49.158 -18.154  1.00  0.00           C  
ATOM   2947  CD  GLU   376       6.725  48.834 -18.503  1.00  0.00           C  
ATOM   2948  OE1 GLU   376       6.940  48.072 -19.483  1.00  0.00           O  
ATOM   2949  OE2 GLU   376       7.632  49.345 -17.794  1.00  0.00           O  
ATOM   2950  N   ARG   377       2.812  45.779 -17.301  1.00  0.00              
ATOM   2951  CA  ARG   377       2.006  44.611 -17.173  1.00  0.00              
ATOM   2952  CB  ARG   377       2.471  43.377 -17.964  1.00  0.00              
ATOM   2953  C   ARG   377       1.885  44.254 -15.730  1.00  0.00              
ATOM   2954  O   ARG   377       2.867  43.947 -15.056  1.00  0.00              
ATOM   2955  CG  ARG   377       3.810  42.775 -17.554  1.00  0.00           C  
ATOM   2956  CD  ARG   377       4.157  41.563 -18.420  1.00  0.00           C  
ATOM   2957  NE  ARG   377       5.278  40.832 -17.770  1.00  0.00           N  
ATOM   2958  CZ  ARG   377       5.751  39.688 -18.343  1.00  0.00           C  
ATOM   2959  NH1 ARG   377       5.227  39.252 -19.527  1.00  0.00           N  
ATOM   2960  NH2 ARG   377       6.745  38.979 -17.733  1.00  0.00           N  
ATOM   2961  N   GLY   378       0.638  44.320 -15.228  1.00  0.00              
ATOM   2962  CA  GLY   378       0.287  43.926 -13.897  1.00  0.00              
ATOM   2963  C   GLY   378      -0.406  42.625 -14.120  1.00  0.00              
ATOM   2964  O   GLY   378       0.157  41.701 -14.713  1.00  0.00              
ATOM   2965  N   LEU   379      -1.659  42.522 -13.639  1.00  0.00              
ATOM   2966  CA  LEU   379      -2.415  41.347 -13.909  1.00  0.00              
ATOM   2967  CB  LEU   379      -3.799  41.448 -13.254  1.00  0.00              
ATOM   2968  C   LEU   379      -2.462  41.352 -15.419  1.00  0.00              
ATOM   2969  O   LEU   379      -2.096  40.366 -16.046  1.00  0.00              
ATOM   2970  CG  LEU   379      -4.578  40.139 -13.268  1.00  0.00           C  
ATOM   2971  CD1 LEU   379      -3.800  39.018 -12.559  1.00  0.00           C  
ATOM   2972  CD2 LEU   379      -5.984  40.332 -12.680  1.00  0.00           C  
ATOM   2973  N   PRO   380      -2.808  42.444 -16.054  1.00  0.00              
ATOM   2974  CA  PRO   380      -3.761  43.371 -15.531  1.00  0.00              
ATOM   2975  CB  PRO   380      -3.506  44.724 -16.209  1.00  0.00              
ATOM   2976  C   PRO   380      -5.122  42.772 -15.667  1.00  0.00              
ATOM   2977  O   PRO   380      -5.919  42.930 -14.745  1.00  0.00              
ATOM   2978  CD  PRO   380      -1.837  43.108 -16.910  1.00  0.00           C  
ATOM   2979  CG  PRO   380      -2.044  44.616 -16.673  1.00  0.00           C  
ATOM   2980  N   PRO   381      -5.417  42.182 -16.811  1.00  0.00              
ATOM   2981  CA  PRO   381      -6.598  41.369 -16.970  1.00  0.00              
ATOM   2982  CB  PRO   381      -7.065  41.522 -18.416  1.00  0.00              
ATOM   2983  C   PRO   381      -6.325  39.927 -16.683  1.00  0.00              
ATOM   2984  O   PRO   381      -7.261  39.142 -16.797  1.00  0.00              
ATOM   2985  CD  PRO   381      -5.128  42.882 -18.058  1.00  0.00           C  
ATOM   2986  CG  PRO   381      -6.411  42.820 -18.892  1.00  0.00           C  
ATOM   2987  N   LEU   382      -5.080  39.530 -16.356  1.00  0.00              
ATOM   2988  CA  LEU   382      -4.802  38.117 -16.296  1.00  0.00              
ATOM   2989  CB  LEU   382      -3.315  37.754 -16.127  1.00  0.00              
ATOM   2990  C   LEU   382      -5.569  37.461 -15.195  1.00  0.00              
ATOM   2991  O   LEU   382      -6.072  38.110 -14.286  1.00  0.00              
ATOM   2992  CG  LEU   382      -2.471  38.011 -17.389  1.00  0.00           C  
ATOM   2993  CD1 LEU   382      -1.018  37.550 -17.194  1.00  0.00           C  
ATOM   2994  CD2 LEU   382      -3.130  37.400 -18.636  1.00  0.00           C  
ATOM   2995  N   HIS   383      -5.754  36.131 -15.299  1.00  0.00              
ATOM   2996  CA  HIS   383      -6.453  35.413 -14.275  1.00  0.00              
ATOM   2997  CB  HIS   383      -7.176  34.163 -14.813  1.00  0.00              
ATOM   2998  C   HIS   383      -5.427  34.970 -13.281  1.00  0.00              
ATOM   2999  O   HIS   383      -4.288  34.688 -13.649  1.00  0.00              
ATOM   3000  ND1 HIS   383      -9.499  33.972 -13.805  1.00  0.00           N  
ATOM   3001  CG  HIS   383      -8.183  33.571 -13.870  1.00  0.00           C  
ATOM   3002  NE2 HIS   383      -9.258  32.343 -12.312  1.00  0.00           N  
ATOM   3003  CD2 HIS   383      -8.053  32.576 -12.951  1.00  0.00           C  
ATOM   3004  CE1 HIS   383     -10.096  33.205 -12.858  1.00  0.00           C  
ATOM   3005  N   MET   384      -5.813  34.911 -11.989  1.00  0.00              
ATOM   3006  CA  MET   384      -4.910  34.503 -10.949  1.00  0.00              
ATOM   3007  CB  MET   384      -4.660  35.589  -9.890  1.00  0.00              
ATOM   3008  C   MET   384      -5.539  33.338 -10.247  1.00  0.00              
ATOM   3009  O   MET   384      -6.758  33.187 -10.246  1.00  0.00              
ATOM   3010  CG  MET   384      -3.698  35.154  -8.783  1.00  0.00           C  
ATOM   3011  SD  MET   384      -3.383  36.424  -7.521  1.00  0.00           S  
ATOM   3012  CE  MET   384      -2.231  37.375  -8.554  1.00  0.00           C  
ATOM   3013  N   ALA   385      -4.715  32.451  -9.656  1.00  0.00              
ATOM   3014  CA  ALA   385      -5.251  31.335  -8.928  1.00  0.00              
ATOM   3015  CB  ALA   385      -4.980  29.975  -9.593  1.00  0.00              
ATOM   3016  C   ALA   385      -4.563  31.321  -7.601  1.00  0.00              
ATOM   3017  O   ALA   385      -3.377  31.637  -7.514  1.00  0.00              
ATOM   3018  N   VAL   386      -5.294  30.963  -6.525  1.00  0.00              
ATOM   3019  CA  VAL   386      -4.692  30.978  -5.222  1.00  0.00              
ATOM   3020  CB  VAL   386      -5.051  32.196  -4.424  1.00  0.00              
ATOM   3021  C   VAL   386      -5.167  29.801  -4.438  1.00  0.00              
ATOM   3022  O   VAL   386      -6.326  29.401  -4.510  1.00  0.00              
ATOM   3023  CG1 VAL   386      -6.576  32.210  -4.221  1.00  0.00           C  
ATOM   3024  CG2 VAL   386      -4.257  32.167  -3.107  1.00  0.00           C  
ATOM   3025  N   ASN   387      -4.259  29.232  -3.629  1.00  0.00              
ATOM   3026  CA  ASN   387      -4.582  28.089  -2.835  1.00  0.00              
ATOM   3027  CB  ASN   387      -3.329  27.396  -2.276  1.00  0.00              
ATOM   3028  C   ASN   387      -5.397  28.559  -1.676  1.00  0.00              
ATOM   3029  O   ASN   387      -5.351  29.729  -1.303  1.00  0.00              
ATOM   3030  CG  ASN   387      -2.505  26.905  -3.459  1.00  0.00           C  
ATOM   3031  OD1 ASN   387      -2.942  26.045  -4.221  1.00  0.00           O  
ATOM   3032  ND2 ASN   387      -1.282  27.476  -3.630  1.00  0.00           N  
ATOM   3033  N   LEU   388      -6.226  27.656  -1.124  1.00  0.00              
ATOM   3034  CA  LEU   388      -6.979  27.945   0.056  1.00  0.00              
ATOM   3035  CB  LEU   388      -8.431  28.362  -0.223  1.00  0.00              
ATOM   3036  C   LEU   388      -6.995  26.659   0.806  1.00  0.00              
ATOM   3037  O   LEU   388      -7.331  25.613   0.257  1.00  0.00              
ATOM   3038  CG  LEU   388      -9.178  28.823   1.040  1.00  0.00           C  
ATOM   3039  CD1 LEU   388      -8.533  30.086   1.633  1.00  0.00           C  
ATOM   3040  CD2 LEU   388     -10.680  28.996   0.770  1.00  0.00           C  
ATOM   3041  N   SER   389      -6.623  26.678   2.092  1.00  0.00              
ATOM   3042  CA  SER   389      -6.530  25.400   2.727  1.00  0.00              
ATOM   3043  CB  SER   389      -5.476  25.335   3.845  1.00  0.00              
ATOM   3044  C   SER   389      -7.825  24.992   3.331  1.00  0.00              
ATOM   3045  O   SER   389      -8.768  25.771   3.463  1.00  0.00              
ATOM   3046  OG  SER   389      -5.908  26.093   4.965  1.00  0.00           O  
ATOM   3047  N   PHE   390      -7.862  23.698   3.686  1.00  0.00              
ATOM   3048  CA  PHE   390      -8.905  23.047   4.409  1.00  0.00              
ATOM   3049  CB  PHE   390      -8.557  21.555   4.592  1.00  0.00              
ATOM   3050  C   PHE   390      -8.956  23.690   5.747  1.00  0.00              
ATOM   3051  O   PHE   390     -10.031  23.974   6.257  1.00  0.00              
ATOM   3052  CG  PHE   390      -9.202  20.988   5.813  1.00  0.00           C  
ATOM   3053  CD1 PHE   390      -8.536  21.063   7.016  1.00  0.00           C  
ATOM   3054  CD2 PHE   390     -10.432  20.375   5.774  1.00  0.00           C  
ATOM   3055  CE1 PHE   390      -9.082  20.549   8.167  1.00  0.00           C  
ATOM   3056  CE2 PHE   390     -10.983  19.858   6.925  1.00  0.00           C  
ATOM   3057  CZ  PHE   390     -10.313  19.944   8.122  1.00  0.00           C  
ATOM   3058  N   ARG   391      -7.780  23.969   6.328  1.00  0.00              
ATOM   3059  CA  ARG   391      -7.630  24.511   7.651  1.00  0.00              
ATOM   3060  CB  ARG   391      -6.154  24.701   8.043  1.00  0.00              
ATOM   3061  C   ARG   391      -8.274  25.861   7.725  1.00  0.00              
ATOM   3062  O   ARG   391      -8.725  26.278   8.791  1.00  0.00              
ATOM   3063  CG  ARG   391      -5.343  23.404   8.073  1.00  0.00           C  
ATOM   3064  CD  ARG   391      -5.092  22.856   9.480  1.00  0.00           C  
ATOM   3065  NE  ARG   391      -6.286  22.061   9.883  1.00  0.00           N  
ATOM   3066  CZ  ARG   391      -6.207  21.226  10.961  1.00  0.00           C  
ATOM   3067  NH1 ARG   391      -5.039  21.128  11.661  1.00  0.00           N  
ATOM   3068  NH2 ARG   391      -7.294  20.492  11.339  1.00  0.00           N  
ATOM   3069  N   GLN   392      -8.245  26.627   6.621  1.00  0.00              
ATOM   3070  CA  GLN   392      -8.915  27.895   6.602  1.00  0.00              
ATOM   3071  CB  GLN   392      -8.672  28.660   5.289  1.00  0.00              
ATOM   3072  C   GLN   392     -10.388  27.626   6.692  1.00  0.00              
ATOM   3073  O   GLN   392     -11.130  28.345   7.361  1.00  0.00              
ATOM   3074  CG  GLN   392      -9.364  30.022   5.215  1.00  0.00           C  
ATOM   3075  CD  GLN   392      -8.582  31.010   6.066  1.00  0.00           C  
ATOM   3076  OE1 GLN   392      -8.862  32.207   6.060  1.00  0.00           O  
ATOM   3077  NE2 GLN   392      -7.569  30.499   6.816  1.00  0.00           N  
ATOM   3078  N   PHE   393     -10.847  26.579   5.978  1.00  0.00              
ATOM   3079  CA  PHE   393     -12.238  26.232   5.925  1.00  0.00              
ATOM   3080  CB  PHE   393     -12.562  25.228   4.813  1.00  0.00              
ATOM   3081  C   PHE   393     -12.694  25.639   7.233  1.00  0.00              
ATOM   3082  O   PHE   393     -13.830  25.849   7.657  1.00  0.00              
ATOM   3083  CG  PHE   393     -14.013  25.428   4.601  1.00  0.00           C  
ATOM   3084  CD1 PHE   393     -14.949  24.747   5.340  1.00  0.00           C  
ATOM   3085  CD2 PHE   393     -14.427  26.345   3.666  1.00  0.00           C  
ATOM   3086  CE1 PHE   393     -16.286  24.974   5.122  1.00  0.00           C  
ATOM   3087  CE2 PHE   393     -15.762  26.570   3.450  1.00  0.00           C  
ATOM   3088  CZ  PHE   393     -16.699  25.881   4.178  1.00  0.00           C  
ATOM   3089  N   GLN   394     -11.828  24.843   7.891  1.00  0.00              
ATOM   3090  CA  GLN   394     -12.158  24.175   9.114  1.00  0.00              
ATOM   3091  CB  GLN   394     -11.013  23.254   9.590  1.00  0.00              
ATOM   3092  C   GLN   394     -12.459  25.204  10.154  1.00  0.00              
ATOM   3093  O   GLN   394     -13.466  25.097  10.851  1.00  0.00              
ATOM   3094  CG  GLN   394     -11.280  22.497  10.894  1.00  0.00           C  
ATOM   3095  CD  GLN   394     -10.553  23.225  12.015  1.00  0.00           C  
ATOM   3096  OE1 GLN   394      -9.342  23.434  11.949  1.00  0.00           O  
ATOM   3097  NE2 GLN   394     -11.304  23.620  13.077  1.00  0.00           N  
ATOM   3098  N   ASP   395     -11.610  26.245  10.270  1.00  0.00              
ATOM   3099  CA  ASP   395     -11.883  27.299  11.205  1.00  0.00              
ATOM   3100  CB  ASP   395     -10.661  28.188  11.504  1.00  0.00              
ATOM   3101  C   ASP   395     -12.931  28.160  10.576  1.00  0.00              
ATOM   3102  O   ASP   395     -12.825  28.516   9.405  1.00  0.00              
ATOM   3103  CG  ASP   395     -10.996  29.152  12.640  1.00  0.00           C  
ATOM   3104  OD1 ASP   395     -12.191  29.259  13.025  1.00  0.00           O  
ATOM   3105  OD2 ASP   395     -10.044  29.804  13.143  1.00  0.00           O  
ATOM   3106  N   SER   396     -14.006  28.463  11.329  1.00  0.00              
ATOM   3107  CA  SER   396     -15.069  29.296  10.848  1.00  0.00              
ATOM   3108  CB  SER   396     -16.328  29.202  11.727  1.00  0.00              
ATOM   3109  C   SER   396     -14.641  30.739  10.837  1.00  0.00              
ATOM   3110  O   SER   396     -15.103  31.515  10.003  1.00  0.00              
ATOM   3111  OG  SER   396     -17.349  30.043  11.213  1.00  0.00           O  
ATOM   3112  N   GLN   397     -13.775  31.146  11.789  1.00  0.00              
ATOM   3113  CA  GLN   397     -13.427  32.537  11.943  1.00  0.00              
ATOM   3114  CB  GLN   397     -12.644  32.779  13.243  1.00  0.00              
ATOM   3115  C   GLN   397     -12.610  33.089  10.812  1.00  0.00              
ATOM   3116  O   GLN   397     -12.970  34.109  10.226  1.00  0.00              
ATOM   3117  CG  GLN   397     -13.456  32.419  14.490  1.00  0.00           C  
ATOM   3118  CD  GLN   397     -12.584  32.604  15.723  1.00  0.00           C  
ATOM   3119  OE1 GLN   397     -11.394  32.295  15.712  1.00  0.00           O  
ATOM   3120  NE2 GLN   397     -13.194  33.122  16.823  1.00  0.00           N  
ATOM   3121  N   LEU   398     -11.488  32.429  10.470  1.00  0.00              
ATOM   3122  CA  LEU   398     -10.615  32.892   9.425  1.00  0.00              
ATOM   3123  CB  LEU   398      -9.272  32.144   9.381  1.00  0.00              
ATOM   3124  C   LEU   398     -11.297  32.722   8.111  1.00  0.00              
ATOM   3125  O   LEU   398     -11.060  33.472   7.167  1.00  0.00              
ATOM   3126  CG  LEU   398      -8.368  32.441  10.596  1.00  0.00           C  
ATOM   3127  CD1 LEU   398      -7.920  33.911  10.625  1.00  0.00           C  
ATOM   3128  CD2 LEU   398      -9.045  32.035  11.910  1.00  0.00           C  
ATOM   3129  N   LEU   399     -12.142  31.688   8.007  1.00  0.00              
ATOM   3130  CA  LEU   399     -12.811  31.401   6.775  1.00  0.00              
ATOM   3131  CB  LEU   399     -13.697  30.140   6.907  1.00  0.00              
ATOM   3132  C   LEU   399     -13.676  32.568   6.420  1.00  0.00              
ATOM   3133  O   LEU   399     -13.652  33.037   5.284  1.00  0.00              
ATOM   3134  CG  LEU   399     -14.340  29.569   5.619  1.00  0.00           C  
ATOM   3135  CD1 LEU   399     -15.179  28.327   5.956  1.00  0.00           C  
ATOM   3136  CD2 LEU   399     -15.161  30.601   4.829  1.00  0.00           C  
ATOM   3137  N   SER   400     -14.449  33.079   7.394  1.00  0.00              
ATOM   3138  CA  SER   400     -15.375  34.148   7.147  1.00  0.00              
ATOM   3139  CB  SER   400     -16.233  34.481   8.381  1.00  0.00              
ATOM   3140  C   SER   400     -14.613  35.375   6.791  1.00  0.00              
ATOM   3141  O   SER   400     -15.054  36.170   5.962  1.00  0.00              
ATOM   3142  OG  SER   400     -17.045  33.369   8.729  1.00  0.00           O  
ATOM   3143  N   THR   401     -13.425  35.554   7.393  1.00  0.00              
ATOM   3144  CA  THR   401     -12.700  36.751   7.111  1.00  0.00              
ATOM   3145  CB  THR   401     -11.425  36.923   7.890  1.00  0.00              
ATOM   3146  C   THR   401     -12.387  36.760   5.654  1.00  0.00              
ATOM   3147  O   THR   401     -12.437  37.811   5.019  1.00  0.00              
ATOM   3148  OG1 THR   401     -10.466  35.943   7.529  1.00  0.00           O  
ATOM   3149  CG2 THR   401     -11.758  36.823   9.388  1.00  0.00           C  
ATOM   3150  N   LEU   402     -12.107  35.577   5.077  1.00  0.00              
ATOM   3151  CA  LEU   402     -11.720  35.486   3.698  1.00  0.00              
ATOM   3152  CB  LEU   402     -11.510  34.021   3.250  1.00  0.00              
ATOM   3153  C   LEU   402     -12.814  36.073   2.873  1.00  0.00              
ATOM   3154  O   LEU   402     -12.547  36.829   1.942  1.00  0.00              
ATOM   3155  CG  LEU   402     -10.857  33.796   1.863  1.00  0.00           C  
ATOM   3156  CD1 LEU   402     -10.723  32.292   1.576  1.00  0.00           C  
ATOM   3157  CD2 LEU   402     -11.566  34.530   0.712  1.00  0.00           C  
ATOM   3158  N   SER   403     -14.080  35.757   3.189  1.00  0.00              
ATOM   3159  CA  SER   403     -15.136  36.276   2.372  1.00  0.00              
ATOM   3160  CB  SER   403     -16.525  35.761   2.784  1.00  0.00              
ATOM   3161  C   SER   403     -15.156  37.763   2.497  1.00  0.00              
ATOM   3162  O   SER   403     -15.486  38.471   1.549  1.00  0.00              
ATOM   3163  OG  SER   403     -16.610  34.358   2.577  1.00  0.00           O  
ATOM   3164  N   ARG   404     -14.807  38.286   3.683  1.00  0.00              
ATOM   3165  CA  ARG   404     -14.860  39.706   3.853  1.00  0.00              
ATOM   3166  CB  ARG   404     -14.472  40.120   5.283  1.00  0.00              
ATOM   3167  C   ARG   404     -13.895  40.344   2.908  1.00  0.00              
ATOM   3168  O   ARG   404     -14.258  41.267   2.179  1.00  0.00              
ATOM   3169  CG  ARG   404     -14.902  41.534   5.673  1.00  0.00           C  
ATOM   3170  CD  ARG   404     -14.166  42.648   4.931  1.00  0.00           C  
ATOM   3171  NE  ARG   404     -14.704  43.937   5.449  1.00  0.00           N  
ATOM   3172  CZ  ARG   404     -14.152  44.497   6.565  1.00  0.00           C  
ATOM   3173  NH1 ARG   404     -13.083  43.899   7.168  1.00  0.00           N  
ATOM   3174  NH2 ARG   404     -14.665  45.653   7.076  1.00  0.00           N  
ATOM   3175  N   LEU   405     -12.639  39.853   2.861  1.00  0.00              
ATOM   3176  CA  LEU   405     -11.728  40.521   1.974  1.00  0.00              
ATOM   3177  CB  LEU   405     -10.218  40.236   2.149  1.00  0.00              
ATOM   3178  C   LEU   405     -12.159  40.314   0.557  1.00  0.00              
ATOM   3179  O   LEU   405     -12.006  41.212  -0.268  1.00  0.00              
ATOM   3180  CG  LEU   405      -9.737  38.787   2.013  1.00  0.00           C  
ATOM   3181  CD1 LEU   405     -10.206  37.948   3.202  1.00  0.00           C  
ATOM   3182  CD2 LEU   405     -10.095  38.195   0.645  1.00  0.00           C  
ATOM   3183  N   ILE   406     -12.718  39.133   0.226  1.00  0.00              
ATOM   3184  CA  ILE   406     -13.111  38.899  -1.135  1.00  0.00              
ATOM   3185  CB  ILE   406     -13.535  37.483  -1.428  1.00  0.00              
ATOM   3186  C   ILE   406     -14.230  39.829  -1.474  1.00  0.00              
ATOM   3187  O   ILE   406     -14.305  40.345  -2.588  1.00  0.00              
ATOM   3188  CG2 ILE   406     -14.912  37.219  -0.808  1.00  0.00           C  
ATOM   3189  CG1 ILE   406     -13.514  37.231  -2.943  1.00  0.00           C  
ATOM   3190  CD1 ILE   406     -13.629  35.751  -3.301  1.00  0.00           C  
ATOM   3191  N   ALA   407     -15.141  40.068  -0.516  1.00  0.00              
ATOM   3192  CA  ALA   407     -16.256  40.926  -0.778  1.00  0.00              
ATOM   3193  CB  ALA   407     -17.203  41.058   0.428  1.00  0.00              
ATOM   3194  C   ALA   407     -15.763  42.297  -1.117  1.00  0.00              
ATOM   3195  O   ALA   407     -16.303  42.939  -2.017  1.00  0.00              
ATOM   3196  N   GLU   408     -14.715  42.781  -0.418  1.00  0.00              
ATOM   3197  CA  GLU   408     -14.257  44.120  -0.667  1.00  0.00              
ATOM   3198  CB  GLU   408     -12.994  44.479   0.133  1.00  0.00              
ATOM   3199  C   GLU   408     -13.884  44.223  -2.113  1.00  0.00              
ATOM   3200  O   GLU   408     -14.381  45.091  -2.829  1.00  0.00              
ATOM   3201  CG  GLU   408     -13.200  44.526   1.647  1.00  0.00           C  
ATOM   3202  CD  GLU   408     -11.863  44.892   2.276  1.00  0.00           C  
ATOM   3203  OE1 GLU   408     -11.255  45.900   1.825  1.00  0.00           O  
ATOM   3204  OE2 GLU   408     -11.429  44.167   3.210  1.00  0.00           O  
ATOM   3205  N   ARG   409     -13.018  43.312  -2.591  1.00  0.00              
ATOM   3206  CA  ARG   409     -12.653  43.308  -3.980  1.00  0.00              
ATOM   3207  CB  ARG   409     -11.140  43.217  -4.209  1.00  0.00              
ATOM   3208  C   ARG   409     -13.207  42.019  -4.524  1.00  0.00              
ATOM   3209  O   ARG   409     -12.553  40.986  -4.435  1.00  0.00              
ATOM   3210  CG  ARG   409     -10.780  42.956  -5.672  1.00  0.00           C  
ATOM   3211  CD  ARG   409      -9.473  42.181  -5.819  1.00  0.00           C  
ATOM   3212  NE  ARG   409      -9.599  40.981  -4.943  1.00  0.00           N  
ATOM   3213  CZ  ARG   409     -10.221  39.853  -5.397  1.00  0.00           C  
ATOM   3214  NH1 ARG   409     -10.707  39.810  -6.670  1.00  0.00           N  
ATOM   3215  NH2 ARG   409     -10.366  38.770  -4.579  1.00  0.00           N  
ATOM   3216  N   GLY   410     -14.367  41.992  -5.205  1.00  0.00              
ATOM   3217  CA  GLY   410     -15.192  43.050  -5.649  1.00  0.00              
ATOM   3218  C   GLY   410     -15.056  42.905  -7.122  1.00  0.00              
ATOM   3219  O   GLY   410     -15.645  42.024  -7.752  1.00  0.00              
ATOM   3220  N   VAL   411     -14.200  43.775  -7.670  1.00  0.00              
ATOM   3221  CA  VAL   411     -13.895  43.889  -9.059  1.00  0.00              
ATOM   3222  CB  VAL   411     -12.965  45.033  -9.326  1.00  0.00              
ATOM   3223  C   VAL   411     -13.249  42.658  -9.598  1.00  0.00              
ATOM   3224  O   VAL   411     -13.582  42.233 -10.704  1.00  0.00              
ATOM   3225  CG1 VAL   411     -11.645  44.767  -8.583  1.00  0.00           C  
ATOM   3226  CG2 VAL   411     -12.800  45.191 -10.846  1.00  0.00           C  
ATOM   3227  N   GLU   412     -12.320  42.032  -8.850  1.00  0.00              
ATOM   3228  CA  GLU   412     -11.589  41.005  -9.533  1.00  0.00              
ATOM   3229  CB  GLU   412     -10.082  41.094  -9.247  1.00  0.00              
ATOM   3230  C   GLU   412     -12.047  39.629  -9.194  1.00  0.00              
ATOM   3231  O   GLU   412     -11.257  38.688  -9.266  1.00  0.00              
ATOM   3232  CG  GLU   412      -9.470  42.377  -9.815  1.00  0.00           C  
ATOM   3233  CD  GLU   412      -7.996  42.412  -9.449  1.00  0.00           C  
ATOM   3234  OE1 GLU   412      -7.654  41.929  -8.337  1.00  0.00           O  
ATOM   3235  OE2 GLU   412      -7.194  42.924 -10.275  1.00  0.00           O  
ATOM   3236  N   ALA   413     -13.346  39.457  -8.900  1.00  0.00              
ATOM   3237  CA  ALA   413     -13.830  38.148  -8.567  1.00  0.00              
ATOM   3238  CB  ALA   413     -15.325  38.139  -8.203  1.00  0.00              
ATOM   3239  C   ALA   413     -13.649  37.251  -9.755  1.00  0.00              
ATOM   3240  O   ALA   413     -13.194  36.112  -9.646  1.00  0.00              
ATOM   3241  N   GLN   414     -13.972  37.759 -10.951  1.00  0.00              
ATOM   3242  CA  GLN   414     -13.880  36.916 -12.105  1.00  0.00              
ATOM   3243  CB  GLN   414     -14.359  37.600 -13.396  1.00  0.00              
ATOM   3244  C   GLN   414     -12.454  36.515 -12.305  1.00  0.00              
ATOM   3245  O   GLN   414     -12.174  35.393 -12.720  1.00  0.00              
ATOM   3246  CG  GLN   414     -15.877  37.776 -13.466  1.00  0.00           C  
ATOM   3247  CD  GLN   414     -16.488  36.410 -13.754  1.00  0.00           C  
ATOM   3248  OE1 GLN   414     -17.172  35.831 -12.912  1.00  0.00           O  
ATOM   3249  NE2 GLN   414     -16.233  35.878 -14.979  1.00  0.00           N  
ATOM   3250  N   TRP   415     -11.511  37.433 -12.033  1.00  0.00              
ATOM   3251  CA  TRP   415     -10.116  37.178 -12.265  1.00  0.00              
ATOM   3252  CB  TRP   415      -9.219  38.421 -12.131  1.00  0.00              
ATOM   3253  C   TRP   415      -9.557  36.144 -11.332  1.00  0.00              
ATOM   3254  O   TRP   415      -8.657  35.395 -11.717  1.00  0.00              
ATOM   3255  CG  TRP   415      -9.457  39.471 -13.189  1.00  0.00           C  
ATOM   3256  CD2 TRP   415      -9.614  39.179 -14.586  1.00  0.00           C  
ATOM   3257  CD1 TRP   415      -9.613  40.819 -13.056  1.00  0.00           C  
ATOM   3258  NE1 TRP   415      -9.830  41.390 -14.288  1.00  0.00           N  
ATOM   3259  CE2 TRP   415      -9.840  40.390 -15.237  1.00  0.00           C  
ATOM   3260  CE3 TRP   415      -9.577  37.996 -15.269  1.00  0.00           C  
ATOM   3261  CZ2 TRP   415     -10.031  40.438 -16.589  1.00  0.00           C  
ATOM   3262  CZ3 TRP   415      -9.769  38.047 -16.632  1.00  0.00           C  
ATOM   3263  CH2 TRP   415      -9.991  39.246 -17.278  1.00  0.00           C  
ATOM   3264  N   LEU   416     -10.033  36.088 -10.071  1.00  0.00              
ATOM   3265  CA  LEU   416      -9.405  35.206  -9.128  1.00  0.00              
ATOM   3266  CB  LEU   416      -9.223  35.863  -7.741  1.00  0.00              
ATOM   3267  C   LEU   416     -10.127  33.898  -9.018  1.00  0.00              
ATOM   3268  O   LEU   416     -11.352  33.826  -9.112  1.00  0.00              
ATOM   3269  CG  LEU   416      -8.556  34.992  -6.656  1.00  0.00           C  
ATOM   3270  CD1 LEU   416      -8.106  35.857  -5.475  1.00  0.00           C  
ATOM   3271  CD2 LEU   416      -9.490  33.885  -6.149  1.00  0.00           C  
ATOM   3272  N   GLU   417      -9.334  32.815  -8.844  1.00  0.00              
ATOM   3273  CA  GLU   417      -9.834  31.476  -8.692  1.00  0.00              
ATOM   3274  CB  GLU   417      -9.456  30.534  -9.846  1.00  0.00              
ATOM   3275  C   GLU   417      -9.182  30.891  -7.471  1.00  0.00              
ATOM   3276  O   GLU   417      -7.982  31.055  -7.264  1.00  0.00              
ATOM   3277  CG  GLU   417      -7.945  30.315  -9.959  1.00  0.00           C  
ATOM   3278  CD  GLU   417      -7.697  29.109 -10.854  1.00  0.00           C  
ATOM   3279  OE1 GLU   417      -8.164  29.130 -12.024  1.00  0.00           O  
ATOM   3280  OE2 GLU   417      -7.037  28.149 -10.375  1.00  0.00           O  
ATOM   3281  N   PHE   418      -9.959  30.183  -6.626  1.00  0.00              
ATOM   3282  CA  PHE   418      -9.426  29.570  -5.440  1.00  0.00              
ATOM   3283  CB  PHE   418     -10.208  29.949  -4.165  1.00  0.00              
ATOM   3284  C   PHE   418      -9.328  28.087  -5.631  1.00  0.00              
ATOM   3285  O   PHE   418     -10.148  27.473  -6.313  1.00  0.00              
ATOM   3286  CG  PHE   418     -11.660  29.918  -4.491  1.00  0.00           C  
ATOM   3287  CD1 PHE   418     -12.400  28.763  -4.426  1.00  0.00           C  
ATOM   3288  CD2 PHE   418     -12.285  31.088  -4.862  1.00  0.00           C  
ATOM   3289  CE1 PHE   418     -13.737  28.792  -4.742  1.00  0.00           C  
ATOM   3290  CE2 PHE   418     -13.621  31.118  -5.179  1.00  0.00           C  
ATOM   3291  CZ  PHE   418     -14.352  29.960  -5.123  1.00  0.00           C  
ATOM   3292  N   GLU   419      -8.273  27.476  -5.044  1.00  0.00              
ATOM   3293  CA  GLU   419      -8.026  26.079  -5.265  1.00  0.00              
ATOM   3294  CB  GLU   419      -6.652  25.802  -5.883  1.00  0.00              
ATOM   3295  C   GLU   419      -8.027  25.329  -3.973  1.00  0.00              
ATOM   3296  O   GLU   419      -7.395  25.741  -3.004  1.00  0.00              
ATOM   3297  CG  GLU   419      -6.486  26.349  -7.296  1.00  0.00           C  
ATOM   3298  CD  GLU   419      -5.062  26.030  -7.709  1.00  0.00           C  
ATOM   3299  OE1 GLU   419      -4.153  26.168  -6.849  1.00  0.00           O  
ATOM   3300  OE2 GLU   419      -4.864  25.638  -8.887  1.00  0.00           O  
ATOM   3301  N   LEU   420      -8.733  24.179  -3.951  1.00  0.00              
ATOM   3302  CA  LEU   420      -8.795  23.335  -2.791  1.00  0.00              
ATOM   3303  CB  LEU   420     -10.209  23.247  -2.188  1.00  0.00              
ATOM   3304  C   LEU   420      -8.418  21.950  -3.227  1.00  0.00              
ATOM   3305  O   LEU   420      -8.626  21.579  -4.380  1.00  0.00              
ATOM   3306  CG  LEU   420     -10.787  24.618  -1.784  1.00  0.00           C  
ATOM   3307  CD1 LEU   420     -12.176  24.480  -1.143  1.00  0.00           C  
ATOM   3308  CD2 LEU   420      -9.802  25.411  -0.914  1.00  0.00           C  
ATOM   3309  N   THR   421      -7.832  21.146  -2.316  1.00  0.00              
ATOM   3310  CA  THR   421      -7.457  19.805  -2.675  1.00  0.00              
ATOM   3311  CB  THR   421      -6.285  19.261  -1.908  1.00  0.00              
ATOM   3312  C   THR   421      -8.621  18.876  -2.504  1.00  0.00              
ATOM   3313  O   THR   421      -9.548  19.137  -1.739  1.00  0.00              
ATOM   3314  OG1 THR   421      -5.953  17.964  -2.379  1.00  0.00           O  
ATOM   3315  CG2 THR   421      -6.626  19.208  -0.418  1.00  0.00           C  
ATOM   3316  N   GLU   422      -8.575  17.746  -3.239  1.00  0.00              
ATOM   3317  CA  GLU   422      -9.619  16.760  -3.290  1.00  0.00              
ATOM   3318  CB  GLU   422      -9.264  15.604  -4.241  1.00  0.00              
ATOM   3319  C   GLU   422      -9.800  16.148  -1.941  1.00  0.00              
ATOM   3320  O   GLU   422     -10.920  15.872  -1.518  1.00  0.00              
ATOM   3321  CG  GLU   422     -10.338  14.520  -4.337  1.00  0.00           C  
ATOM   3322  CD  GLU   422      -9.787  13.383  -5.188  1.00  0.00           C  
ATOM   3323  OE1 GLU   422      -8.575  13.066  -5.040  1.00  0.00           O  
ATOM   3324  OE2 GLU   422     -10.571  12.807  -5.989  1.00  0.00           O  
ATOM   3325  N   THR   423      -8.684  15.887  -1.246  1.00  0.00              
ATOM   3326  CA  THR   423      -8.714  15.265   0.043  1.00  0.00              
ATOM   3327  CB  THR   423      -7.331  14.957   0.530  1.00  0.00              
ATOM   3328  C   THR   423      -9.351  16.171   1.047  1.00  0.00              
ATOM   3329  O   THR   423     -10.097  15.723   1.919  1.00  0.00              
ATOM   3330  OG1 THR   423      -7.401  14.345   1.804  1.00  0.00           O  
ATOM   3331  CG2 THR   423      -6.503  16.252   0.606  1.00  0.00           C  
ATOM   3332  N   ALA   424      -9.030  17.471   0.943  1.00  0.00              
ATOM   3333  CA  ALA   424      -9.427  18.525   1.832  1.00  0.00              
ATOM   3334  CB  ALA   424      -8.725  19.860   1.538  1.00  0.00              
ATOM   3335  C   ALA   424     -10.883  18.799   1.790  1.00  0.00              
ATOM   3336  O   ALA   424     -11.436  19.259   2.790  1.00  0.00              
ATOM   3337  N   VAL   425     -11.513  18.573   0.619  1.00  0.00              
ATOM   3338  CA  VAL   425     -12.871  18.957   0.407  1.00  0.00              
ATOM   3339  CB  VAL   425     -13.462  18.424  -0.863  1.00  0.00              
ATOM   3340  C   VAL   425     -13.708  18.494   1.549  1.00  0.00              
ATOM   3341  O   VAL   425     -13.678  17.337   1.957  1.00  0.00              
ATOM   3342  CG1 VAL   425     -13.594  16.896  -0.753  1.00  0.00           C  
ATOM   3343  CG2 VAL   425     -14.791  19.153  -1.107  1.00  0.00           C  
ATOM   3344  N   MET   426     -14.522  19.404   2.113  1.00  0.00              
ATOM   3345  CA  MET   426     -15.358  19.012   3.207  1.00  0.00              
ATOM   3346  CB  MET   426     -16.189  20.163   3.804  1.00  0.00              
ATOM   3347  C   MET   426     -16.323  17.986   2.700  1.00  0.00              
ATOM   3348  O   MET   426     -16.225  17.569   1.543  1.00  0.00              
ATOM   3349  CG  MET   426     -15.365  21.206   4.561  1.00  0.00           C  
ATOM   3350  SD  MET   426     -14.748  20.659   6.182  1.00  0.00           S  
ATOM   3351  CE  MET   426     -13.545  19.473   5.517  1.00  0.00           C  
ATOM   3352  N   ARG   427     -17.252  17.532   3.585  1.00  0.00              
ATOM   3353  CA  ARG   427     -18.229  16.553   3.190  1.00  0.00              
ATOM   3354  CB  ARG   427     -19.361  16.340   4.207  1.00  0.00              
ATOM   3355  C   ARG   427     -18.797  17.061   1.917  1.00  0.00              
ATOM   3356  O   ARG   427     -19.167  18.232   1.797  1.00  0.00              
ATOM   3357  CG  ARG   427     -18.895  15.613   5.470  1.00  0.00           C  
ATOM   3358  CD  ARG   427     -18.494  14.155   5.224  1.00  0.00           C  
ATOM   3359  NE  ARG   427     -17.198  14.165   4.488  1.00  0.00           N  
ATOM   3360  CZ  ARG   427     -16.365  13.084   4.547  1.00  0.00           C  
ATOM   3361  NH1 ARG   427     -16.720  11.987   5.277  1.00  0.00           N  
ATOM   3362  NH2 ARG   427     -15.175  13.102   3.878  1.00  0.00           N  
ATOM   3363  N   ARG   428     -18.769  16.173   0.908  1.00  0.00              
ATOM   3364  CA  ARG   428     -18.965  16.628  -0.419  1.00  0.00              
ATOM   3365  CB  ARG   428     -18.885  15.524  -1.473  1.00  0.00              
ATOM   3366  C   ARG   428     -20.225  17.313  -0.544  1.00  0.00              
ATOM   3367  O   ARG   428     -21.259  16.904  -0.024  1.00  0.00              
ATOM   3368  CG  ARG   428     -17.439  15.145  -1.788  1.00  0.00           C  
ATOM   3369  CD  ARG   428     -16.659  16.306  -2.404  1.00  0.00           C  
ATOM   3370  NE  ARG   428     -17.530  16.895  -3.459  1.00  0.00           N  
ATOM   3371  CZ  ARG   428     -17.239  18.121  -3.985  1.00  0.00           C  
ATOM   3372  NH1 ARG   428     -16.085  18.758  -3.635  1.00  0.00           N  
ATOM   3373  NH2 ARG   428     -18.109  18.712  -4.855  1.00  0.00           N  
ATOM   3374  N   SER   429     -20.119  18.446  -1.225  1.00  0.00              
ATOM   3375  CA  SER   429     -21.332  19.197  -1.387  1.00  0.00              
ATOM   3376  CB  SER   429     -22.533  18.397  -1.924  1.00  0.00              
ATOM   3377  C   SER   429     -21.594  19.601  -0.031  1.00  0.00              
ATOM   3378  O   SER   429     -20.622  19.945   0.624  1.00  0.00              
ATOM   3379  OG  SER   429     -22.237  17.880  -3.211  1.00  0.00           O  
ATOM   3380  N   ASP   430     -22.854  19.432   0.415  1.00  0.00              
ATOM   3381  CA  ASP   430     -23.321  19.898   1.682  1.00  0.00              
ATOM   3382  CB  ASP   430     -23.266  18.887   2.860  1.00  0.00              
ATOM   3383  C   ASP   430     -22.621  21.182   1.980  1.00  0.00              
ATOM   3384  O   ASP   430     -23.056  22.234   1.518  1.00  0.00              
ATOM   3385  CG  ASP   430     -21.867  18.357   3.141  1.00  0.00           C  
ATOM   3386  OD1 ASP   430     -21.467  17.380   2.457  1.00  0.00           O  
ATOM   3387  OD2 ASP   430     -21.199  18.888   4.067  1.00  0.00           O  
ATOM   3388  N   LEU   431     -21.514  21.127   2.739  1.00  0.00              
ATOM   3389  CA  LEU   431     -20.751  22.291   3.080  1.00  0.00              
ATOM   3390  CB  LEU   431     -19.691  21.924   4.131  1.00  0.00              
ATOM   3391  C   LEU   431     -20.105  22.949   1.869  1.00  0.00              
ATOM   3392  O   LEU   431     -20.263  24.155   1.689  1.00  0.00              
ATOM   3393  CG  LEU   431     -18.830  23.075   4.662  1.00  0.00           C  
ATOM   3394  CD1 LEU   431     -19.687  24.194   5.279  1.00  0.00           C  
ATOM   3395  CD2 LEU   431     -17.801  22.515   5.658  1.00  0.00           C  
ATOM   3396  N   VAL   432     -19.398  22.186   0.993  1.00  0.00              
ATOM   3397  CA  VAL   432     -18.663  22.703  -0.140  1.00  0.00              
ATOM   3398  CB  VAL   432     -17.789  21.689  -0.820  1.00  0.00              
ATOM   3399  C   VAL   432     -19.593  23.267  -1.173  1.00  0.00              
ATOM   3400  O   VAL   432     -19.274  24.242  -1.857  1.00  0.00              
ATOM   3401  CG1 VAL   432     -18.660  20.802  -1.716  1.00  0.00           C  
ATOM   3402  CG2 VAL   432     -16.676  22.435  -1.575  1.00  0.00           C  
ATOM   3403  N   LYS   433     -20.771  22.647  -1.353  1.00  0.00              
ATOM   3404  CA  LYS   433     -21.665  23.212  -2.311  1.00  0.00              
ATOM   3405  CB  LYS   433     -22.963  22.403  -2.488  1.00  0.00              
ATOM   3406  C   LYS   433     -21.993  24.600  -1.850  1.00  0.00              
ATOM   3407  O   LYS   433     -22.158  25.512  -2.664  1.00  0.00              
ATOM   3408  CG  LYS   433     -23.850  22.318  -1.247  1.00  0.00           C  
ATOM   3409  CD  LYS   433     -25.239  21.760  -1.564  1.00  0.00           C  
ATOM   3410  CE  LYS   433     -26.160  21.657  -0.349  1.00  0.00           C  
ATOM   3411  NZ  LYS   433     -27.479  21.127  -0.762  1.00  0.00           N  
ATOM   3412  N   GLN   434     -22.093  24.788  -0.517  1.00  0.00              
ATOM   3413  CA  GLN   434     -22.363  26.084   0.051  1.00  0.00              
ATOM   3414  CB  GLN   434     -22.492  26.065   1.587  1.00  0.00              
ATOM   3415  C   GLN   434     -21.221  26.980  -0.283  1.00  0.00              
ATOM   3416  O   GLN   434     -21.416  28.126  -0.685  1.00  0.00              
ATOM   3417  CG  GLN   434     -23.711  25.299   2.108  1.00  0.00           C  
ATOM   3418  CD  GLN   434     -23.693  25.375   3.630  1.00  0.00           C  
ATOM   3419  OE1 GLN   434     -24.713  25.636   4.265  1.00  0.00           O  
ATOM   3420  NE2 GLN   434     -22.499  25.133   4.234  1.00  0.00           N  
ATOM   3421  N   THR   435     -19.986  26.469  -0.140  1.00  0.00              
ATOM   3422  CA  THR   435     -18.843  27.301  -0.365  1.00  0.00              
ATOM   3423  CB  THR   435     -17.560  26.609  -0.016  1.00  0.00              
ATOM   3424  C   THR   435     -18.774  27.673  -1.812  1.00  0.00              
ATOM   3425  O   THR   435     -18.543  28.831  -2.154  1.00  0.00              
ATOM   3426  OG1 THR   435     -17.268  25.582  -0.952  1.00  0.00           O  
ATOM   3427  CG2 THR   435     -17.753  25.980   1.371  1.00  0.00           C  
ATOM   3428  N   MET   436     -18.992  26.703  -2.719  1.00  0.00              
ATOM   3429  CA  MET   436     -18.836  27.049  -4.098  1.00  0.00              
ATOM   3430  CB  MET   436     -18.933  25.842  -5.044  1.00  0.00              
ATOM   3431  C   MET   436     -19.860  28.060  -4.492  1.00  0.00              
ATOM   3432  O   MET   436     -19.580  28.957  -5.283  1.00  0.00              
ATOM   3433  CG  MET   436     -17.772  24.865  -4.849  1.00  0.00           C  
ATOM   3434  SD  MET   436     -17.587  23.635  -6.170  1.00  0.00           S  
ATOM   3435  CE  MET   436     -16.452  22.566  -5.240  1.00  0.00           C  
ATOM   3436  N   ASP   437     -21.091  27.920  -3.978  1.00  0.00              
ATOM   3437  CA  ASP   437     -22.151  28.828  -4.326  1.00  0.00              
ATOM   3438  CB  ASP   437     -23.502  28.309  -3.802  1.00  0.00              
ATOM   3439  C   ASP   437     -21.932  30.205  -3.776  1.00  0.00              
ATOM   3440  O   ASP   437     -22.114  31.191  -4.488  1.00  0.00              
ATOM   3441  CG  ASP   437     -24.628  29.055  -4.497  1.00  0.00           C  
ATOM   3442  OD1 ASP   437     -24.711  30.301  -4.332  1.00  0.00           O  
ATOM   3443  OD2 ASP   437     -25.427  28.381  -5.200  1.00  0.00           O  
ATOM   3444  N   ALA   438     -21.519  30.318  -2.500  1.00  0.00              
ATOM   3445  CA  ALA   438     -21.368  31.613  -1.891  1.00  0.00              
ATOM   3446  CB  ALA   438     -20.881  31.536  -0.434  1.00  0.00              
ATOM   3447  C   ALA   438     -20.341  32.360  -2.670  1.00  0.00              
ATOM   3448  O   ALA   438     -20.455  33.565  -2.890  1.00  0.00              
ATOM   3449  N   LEU   439     -19.290  31.643  -3.091  1.00  0.00              
ATOM   3450  CA  LEU   439     -18.213  32.224  -3.827  1.00  0.00              
ATOM   3451  CB  LEU   439     -17.021  31.256  -3.887  1.00  0.00              
ATOM   3452  C   LEU   439     -18.699  32.662  -5.178  1.00  0.00              
ATOM   3453  O   LEU   439     -18.292  33.712  -5.669  1.00  0.00              
ATOM   3454  CG  LEU   439     -16.484  31.048  -2.449  1.00  0.00           C  
ATOM   3455  CD1 LEU   439     -15.308  30.067  -2.357  1.00  0.00           C  
ATOM   3456  CD2 LEU   439     -16.152  32.405  -1.805  1.00  0.00           C  
ATOM   3457  N   GLY   440     -19.607  31.889  -5.805  1.00  0.00              
ATOM   3458  CA  GLY   440     -20.126  32.222  -7.107  1.00  0.00              
ATOM   3459  C   GLY   440     -20.848  33.533  -7.023  1.00  0.00              
ATOM   3460  O   GLY   440     -20.798  34.335  -7.954  1.00  0.00              
ATOM   3461  N   ARG   441     -21.568  33.775  -5.911  1.00  0.00              
ATOM   3462  CA  ARG   441     -22.290  35.005  -5.752  1.00  0.00              
ATOM   3463  CB  ARG   441     -23.049  35.115  -4.416  1.00  0.00              
ATOM   3464  C   ARG   441     -21.292  36.120  -5.730  1.00  0.00              
ATOM   3465  O   ARG   441     -21.523  37.190  -6.290  1.00  0.00              
ATOM   3466  CG  ARG   441     -24.274  34.211  -4.290  1.00  0.00           C  
ATOM   3467  CD  ARG   441     -25.068  34.446  -3.001  1.00  0.00           C  
ATOM   3468  NE  ARG   441     -25.671  35.809  -3.077  1.00  0.00           N  
ATOM   3469  CZ  ARG   441     -25.281  36.790  -2.210  1.00  0.00           C  
ATOM   3470  NH1 ARG   441     -24.345  36.528  -1.251  1.00  0.00           N  
ATOM   3471  NH2 ARG   441     -25.840  38.032  -2.294  1.00  0.00           N  
ATOM   3472  N   LEU   442     -20.151  35.873  -5.064  1.00  0.00              
ATOM   3473  CA  LEU   442     -19.073  36.802  -4.911  1.00  0.00              
ATOM   3474  CB  LEU   442     -17.955  36.204  -4.036  1.00  0.00              
ATOM   3475  C   LEU   442     -18.551  37.061  -6.296  1.00  0.00              
ATOM   3476  O   LEU   442     -18.046  38.146  -6.580  1.00  0.00              
ATOM   3477  CG  LEU   442     -16.900  37.210  -3.543  1.00  0.00           C  
ATOM   3478  CD1 LEU   442     -16.083  37.807  -4.695  1.00  0.00           C  
ATOM   3479  CD2 LEU   442     -17.539  38.272  -2.634  1.00  0.00           C  
ATOM   3480  N   GLY   443     -18.654  36.050  -7.190  1.00  0.00              
ATOM   3481  CA  GLY   443     -18.252  36.185  -8.565  1.00  0.00              
ATOM   3482  C   GLY   443     -16.923  35.523  -8.791  1.00  0.00              
ATOM   3483  O   GLY   443     -16.421  35.515  -9.915  1.00  0.00              
ATOM   3484  N   VAL   444     -16.315  34.952  -7.732  1.00  0.00              
ATOM   3485  CA  VAL   444     -15.030  34.315  -7.868  1.00  0.00              
ATOM   3486  CB  VAL   444     -14.222  34.341  -6.602  1.00  0.00              
ATOM   3487  C   VAL   444     -15.195  32.881  -8.303  1.00  0.00              
ATOM   3488  O   VAL   444     -16.220  32.256  -8.040  1.00  0.00              
ATOM   3489  CG1 VAL   444     -12.913  33.560  -6.810  1.00  0.00           C  
ATOM   3490  CG2 VAL   444     -13.999  35.814  -6.225  1.00  0.00           C  
ATOM   3491  N   ARG   445     -14.177  32.338  -9.017  1.00  0.00              
ATOM   3492  CA  ARG   445     -14.175  30.985  -9.522  1.00  0.00              
ATOM   3493  CB  ARG   445     -13.469  30.791 -10.876  1.00  0.00              
ATOM   3494  C   ARG   445     -13.491  30.050  -8.563  1.00  0.00              
ATOM   3495  O   ARG   445     -12.743  30.474  -7.685  1.00  0.00              
ATOM   3496  CG  ARG   445     -14.180  31.421 -12.074  1.00  0.00           C  
ATOM   3497  CD  ARG   445     -14.033  30.578 -13.344  1.00  0.00           C  
ATOM   3498  NE  ARG   445     -14.458  31.402 -14.509  1.00  0.00           N  
ATOM   3499  CZ  ARG   445     -13.509  31.989 -15.296  1.00  0.00           C  
ATOM   3500  NH1 ARG   445     -12.186  31.782 -15.034  1.00  0.00           N  
ATOM   3501  NH2 ARG   445     -13.882  32.764 -16.356  1.00  0.00           N  
ATOM   3502  N   PHE   446     -13.747  28.728  -8.724  1.00  0.00              
ATOM   3503  CA  PHE   446     -13.212  27.703  -7.863  1.00  0.00              
ATOM   3504  CB  PHE   446     -14.326  27.049  -7.029  1.00  0.00              
ATOM   3505  C   PHE   446     -12.639  26.594  -8.693  1.00  0.00              
ATOM   3506  O   PHE   446     -13.113  26.317  -9.794  1.00  0.00              
ATOM   3507  CG  PHE   446     -13.791  25.848  -6.332  1.00  0.00           C  
ATOM   3508  CD1 PHE   446     -13.033  25.967  -5.190  1.00  0.00           C  
ATOM   3509  CD2 PHE   446     -14.070  24.592  -6.821  1.00  0.00           C  
ATOM   3510  CE1 PHE   446     -12.550  24.851  -4.551  1.00  0.00           C  
ATOM   3511  CE2 PHE   446     -13.590  23.472  -6.186  1.00  0.00           C  
ATOM   3512  CZ  PHE   446     -12.828  23.602  -5.050  1.00  0.00           C  
ATOM   3513  N   SER   447     -11.603  25.911  -8.161  1.00  0.00              
ATOM   3514  CA  SER   447     -10.995  24.823  -8.871  1.00  0.00              
ATOM   3515  CB  SER   447      -9.762  25.245  -9.688  1.00  0.00              
ATOM   3516  C   SER   447     -10.584  23.775  -7.886  1.00  0.00              
ATOM   3517  O   SER   447     -10.463  24.031  -6.689  1.00  0.00              
ATOM   3518  OG  SER   447      -8.813  25.873  -8.842  1.00  0.00           O  
ATOM   3519  N   LEU   448     -10.396  22.534  -8.373  1.00  0.00              
ATOM   3520  CA  LEU   448      -9.965  21.485  -7.498  1.00  0.00              
ATOM   3521  CB  LEU   448     -10.821  20.213  -7.574  1.00  0.00              
ATOM   3522  C   LEU   448      -8.563  21.144  -7.834  1.00  0.00              
ATOM   3523  O   LEU   448      -8.185  21.051  -8.998  1.00  0.00              
ATOM   3524  CG  LEU   448     -12.173  20.378  -6.860  1.00  0.00           C  
ATOM   3525  CD1 LEU   448     -13.014  19.102  -6.949  1.00  0.00           C  
ATOM   3526  CD2 LEU   448     -11.962  20.806  -5.400  1.00  0.00           C  
ATOM   3527  N   ASP   449      -7.757  20.971  -6.778  1.00  0.00              
ATOM   3528  CA  ASP   449      -6.360  20.698  -6.877  1.00  0.00              
ATOM   3529  CB  ASP   449      -5.570  21.601  -5.909  1.00  0.00              
ATOM   3530  C   ASP   449      -6.165  19.276  -6.432  1.00  0.00              
ATOM   3531  O   ASP   449      -6.999  18.722  -5.718  1.00  0.00              
ATOM   3532  CG  ASP   449      -4.078  21.557  -6.189  1.00  0.00           C  
ATOM   3533  OD1 ASP   449      -3.661  20.846  -7.141  1.00  0.00           O  
ATOM   3534  OD2 ASP   449      -3.334  22.254  -5.448  1.00  0.00           O  
ATOM   3535  N   ASP   450      -5.053  18.643  -6.857  1.00  0.00              
ATOM   3536  CA  ASP   450      -4.713  17.306  -6.448  1.00  0.00              
ATOM   3537  CB  ASP   450      -4.358  17.204  -4.952  1.00  0.00              
ATOM   3538  C   ASP   450      -5.853  16.362  -6.691  1.00  0.00              
ATOM   3539  O   ASP   450      -6.231  15.599  -5.805  1.00  0.00              
ATOM   3540  CG  ASP   450      -3.033  17.910  -4.704  1.00  0.00           C  
ATOM   3541  OD1 ASP   450      -2.286  18.142  -5.691  1.00  0.00           O  
ATOM   3542  OD2 ASP   450      -2.750  18.223  -3.516  1.00  0.00           O  
ATOM   3543  N   PHE   451      -6.416  16.369  -7.913  1.00  0.00              
ATOM   3544  CA  PHE   451      -7.524  15.517  -8.248  1.00  0.00              
ATOM   3545  CB  PHE   451      -8.353  16.136  -9.389  1.00  0.00              
ATOM   3546  C   PHE   451      -6.989  14.177  -8.700  1.00  0.00              
ATOM   3547  O   PHE   451      -6.072  14.129  -9.519  1.00  0.00              
ATOM   3548  CG  PHE   451      -9.597  15.355  -9.617  1.00  0.00           C  
ATOM   3549  CD1 PHE   451     -10.656  15.476  -8.748  1.00  0.00           C  
ATOM   3550  CD2 PHE   451      -9.715  14.531 -10.712  1.00  0.00           C  
ATOM   3551  CE1 PHE   451     -11.814  14.768  -8.953  1.00  0.00           C  
ATOM   3552  CE2 PHE   451     -10.872  13.821 -10.923  1.00  0.00           C  
ATOM   3553  CZ  PHE   451     -11.921  13.937 -10.042  1.00  0.00           C  
ATOM   3554  N   GLY   452      -7.552  13.049  -8.183  1.00  0.00              
ATOM   3555  CA  GLY   452      -7.066  11.731  -8.540  1.00  0.00              
ATOM   3556  C   GLY   452      -8.212  10.790  -8.833  1.00  0.00              
ATOM   3557  O   GLY   452      -8.266   9.662  -8.336  1.00  0.00              
ATOM   3558  N   THR   453      -9.139  11.254  -9.692  1.00  0.00              
ATOM   3559  CA  THR   453     -10.251  10.536 -10.258  1.00  0.00              
ATOM   3560  CB  THR   453      -9.852   9.415 -11.187  1.00  0.00              
ATOM   3561  C   THR   453     -11.225   9.984  -9.265  1.00  0.00              
ATOM   3562  O   THR   453     -11.959   9.050  -9.586  1.00  0.00              
ATOM   3563  OG1 THR   453     -10.970   9.019 -11.968  1.00  0.00           O  
ATOM   3564  CG2 THR   453      -9.357   8.208 -10.373  1.00  0.00           C  
ATOM   3565  N   GLY   454     -11.330  10.556  -8.056  1.00  0.00              
ATOM   3566  CA  GLY   454     -12.326   9.991  -7.195  1.00  0.00              
ATOM   3567  C   GLY   454     -13.573  10.782  -7.426  1.00  0.00              
ATOM   3568  O   GLY   454     -13.913  11.660  -6.634  1.00  0.00              
ATOM   3569  N   PHE   455     -14.277  10.464  -8.535  1.00  0.00              
ATOM   3570  CA  PHE   455     -15.514  11.076  -8.936  1.00  0.00              
ATOM   3571  CB  PHE   455     -15.990  10.654 -10.336  1.00  0.00              
ATOM   3572  C   PHE   455     -16.577  10.718  -7.954  1.00  0.00              
ATOM   3573  O   PHE   455     -17.386  11.556  -7.560  1.00  0.00              
ATOM   3574  CG  PHE   455     -15.206  11.451 -11.318  1.00  0.00           C  
ATOM   3575  CD1 PHE   455     -15.589  12.742 -11.598  1.00  0.00           C  
ATOM   3576  CD2 PHE   455     -14.105  10.928 -11.956  1.00  0.00           C  
ATOM   3577  CE1 PHE   455     -14.889  13.506 -12.499  1.00  0.00           C  
ATOM   3578  CE2 PHE   455     -13.399  11.688 -12.859  1.00  0.00           C  
ATOM   3579  CZ  PHE   455     -13.789  12.978 -13.131  1.00  0.00           C  
ATOM   3580  N   SER   456     -16.567   9.458  -7.495  1.00  0.00              
ATOM   3581  CA  SER   456     -17.602   8.958  -6.641  1.00  0.00              
ATOM   3582  CB  SER   456     -17.291   7.543  -6.123  1.00  0.00              
ATOM   3583  C   SER   456     -17.740   9.844  -5.450  1.00  0.00              
ATOM   3584  O   SER   456     -18.848  10.088  -4.972  1.00  0.00              
ATOM   3585  OG  SER   456     -16.113   7.563  -5.329  1.00  0.00           O  
ATOM   3586  N   SER   457     -16.613  10.353  -4.934  1.00  0.00              
ATOM   3587  CA  SER   457     -16.668  11.175  -3.765  1.00  0.00              
ATOM   3588  CB  SER   457     -15.274  11.502  -3.201  1.00  0.00              
ATOM   3589  C   SER   457     -17.366  12.473  -4.050  1.00  0.00              
ATOM   3590  O   SER   457     -18.165  12.944  -3.239  1.00  0.00              
ATOM   3591  OG  SER   457     -14.664  10.320  -2.703  1.00  0.00           O  
ATOM   3592  N   PHE   458     -17.065  13.117  -5.193  1.00  0.00              
ATOM   3593  CA  PHE   458     -17.650  14.413  -5.391  1.00  0.00              
ATOM   3594  CB  PHE   458     -17.053  15.155  -6.597  1.00  0.00              
ATOM   3595  C   PHE   458     -19.127  14.350  -5.609  1.00  0.00              
ATOM   3596  O   PHE   458     -19.890  15.001  -4.891  1.00  0.00              
ATOM   3597  CG  PHE   458     -15.615  15.380  -6.288  1.00  0.00           C  
ATOM   3598  CD1 PHE   458     -15.219  16.490  -5.579  1.00  0.00           C  
ATOM   3599  CD2 PHE   458     -14.667  14.470  -6.694  1.00  0.00           C  
ATOM   3600  CE1 PHE   458     -13.892  16.695  -5.288  1.00  0.00           C  
ATOM   3601  CE2 PHE   458     -13.338  14.671  -6.406  1.00  0.00           C  
ATOM   3602  CZ  PHE   458     -12.949  15.785  -5.704  1.00  0.00           C  
ATOM   3603  N   VAL   459     -19.526  13.599  -6.666  1.00  0.00              
ATOM   3604  CA  VAL   459     -20.855  13.312  -7.148  1.00  0.00              
ATOM   3605  CB  VAL   459     -21.735  12.573  -6.173  1.00  0.00              
ATOM   3606  C   VAL   459     -21.563  14.573  -7.551  1.00  0.00              
ATOM   3607  O   VAL   459     -22.498  14.539  -8.349  1.00  0.00              
ATOM   3608  CG1 VAL   459     -22.186  13.524  -5.052  1.00  0.00           C  
ATOM   3609  CG2 VAL   459     -22.907  11.958  -6.958  1.00  0.00           C  
ATOM   3610  N   HIS   460     -21.068  15.736  -7.092  1.00  0.00              
ATOM   3611  CA  HIS   460     -21.726  16.979  -7.311  1.00  0.00              
ATOM   3612  CB  HIS   460     -21.931  17.704  -5.968  1.00  0.00              
ATOM   3613  C   HIS   460     -20.831  17.808  -8.156  1.00  0.00              
ATOM   3614  O   HIS   460     -20.937  19.034  -8.167  1.00  0.00              
ATOM   3615  ND1 HIS   460     -24.244  18.751  -5.883  1.00  0.00           N  
ATOM   3616  CG  HIS   460     -22.873  18.870  -5.947  1.00  0.00           C  
ATOM   3617  NE2 HIS   460     -23.794  20.927  -5.835  1.00  0.00           N  
ATOM   3618  CD2 HIS   460     -22.615  20.207  -5.918  1.00  0.00           C  
ATOM   3619  CE1 HIS   460     -24.745  20.010  -5.816  1.00  0.00           C  
ATOM   3620  N   LEU   461     -19.962  17.135  -8.931  1.00  0.00              
ATOM   3621  CA  LEU   461     -18.987  17.835  -9.714  1.00  0.00              
ATOM   3622  CB  LEU   461     -18.057  16.894 -10.501  1.00  0.00              
ATOM   3623  C   LEU   461     -19.668  18.735 -10.685  1.00  0.00              
ATOM   3624  O   LEU   461     -19.470  19.946 -10.632  1.00  0.00              
ATOM   3625  CG  LEU   461     -17.004  17.640 -11.343  1.00  0.00           C  
ATOM   3626  CD1 LEU   461     -16.079  18.490 -10.457  1.00  0.00           C  
ATOM   3627  CD2 LEU   461     -16.223  16.675 -12.247  1.00  0.00           C  
ATOM   3628  N   ASN   462     -20.582  18.184 -11.503  1.00  0.00              
ATOM   3629  CA  ASN   462     -21.199  18.949 -12.551  1.00  0.00              
ATOM   3630  CB  ASN   462     -22.222  18.150 -13.368  1.00  0.00              
ATOM   3631  C   ASN   462     -21.886  20.104 -11.924  1.00  0.00              
ATOM   3632  O   ASN   462     -21.975  21.175 -12.522  1.00  0.00              
ATOM   3633  CG  ASN   462     -22.458  18.914 -14.663  1.00  0.00           C  
ATOM   3634  OD1 ASN   462     -22.839  20.084 -14.654  1.00  0.00           O  
ATOM   3635  ND2 ASN   462     -22.207  18.236 -15.814  1.00  0.00           N  
ATOM   3636  N   SER   463     -22.389  19.878 -10.697  1.00  0.00              
ATOM   3637  CA  SER   463     -23.114  20.832  -9.910  1.00  0.00              
ATOM   3638  CB  SER   463     -23.762  20.197  -8.673  1.00  0.00              
ATOM   3639  C   SER   463     -22.241  21.958  -9.456  1.00  0.00              
ATOM   3640  O   SER   463     -22.731  23.062  -9.212  1.00  0.00              
ATOM   3641  OG  SER   463     -24.730  19.236  -9.067  1.00  0.00           O  
ATOM   3642  N   LEU   464     -20.919  21.733  -9.378  1.00  0.00              
ATOM   3643  CA  LEU   464     -20.065  22.714  -8.791  1.00  0.00              
ATOM   3644  CB  LEU   464     -18.599  22.259  -8.722  1.00  0.00              
ATOM   3645  C   LEU   464     -20.181  24.054  -9.473  1.00  0.00              
ATOM   3646  O   LEU   464     -20.374  25.014  -8.731  1.00  0.00              
ATOM   3647  CG  LEU   464     -18.422  21.005  -7.840  1.00  0.00           C  
ATOM   3648  CD1 LEU   464     -16.939  20.705  -7.574  1.00  0.00           C  
ATOM   3649  CD2 LEU   464     -19.260  21.092  -6.552  1.00  0.00           C  
ATOM   3650  N   PRO   465     -20.073  24.307 -10.758  1.00  0.00              
ATOM   3651  CA  PRO   465     -19.064  23.825 -11.650  1.00  0.00              
ATOM   3652  CB  PRO   465     -19.516  24.206 -13.058  1.00  0.00              
ATOM   3653  C   PRO   465     -17.797  24.485 -11.249  1.00  0.00              
ATOM   3654  O   PRO   465     -17.806  25.576 -10.670  1.00  0.00              
ATOM   3655  CD  PRO   465     -21.221  24.843 -11.470  1.00  0.00           C  
ATOM   3656  CG  PRO   465     -21.037  24.389 -12.926  1.00  0.00           C  
ATOM   3657  N   ILE   466     -16.693  23.814 -11.570  1.00  0.00              
ATOM   3658  CA  ILE   466     -15.396  24.245 -11.198  1.00  0.00              
ATOM   3659  CB  ILE   466     -14.554  23.090 -10.766  1.00  0.00              
ATOM   3660  C   ILE   466     -14.793  24.814 -12.433  1.00  0.00              
ATOM   3661  O   ILE   466     -15.089  24.383 -13.546  1.00  0.00              
ATOM   3662  CG2 ILE   466     -13.170  23.641 -10.444  1.00  0.00           C  
ATOM   3663  CG1 ILE   466     -15.207  22.347  -9.589  1.00  0.00           C  
ATOM   3664  CD1 ILE   466     -14.572  20.985  -9.312  1.00  0.00           C  
ATOM   3665  N   ALA   467     -13.973  25.862 -12.277  1.00  0.00              
ATOM   3666  CA  ALA   467     -13.376  26.401 -13.451  1.00  0.00              
ATOM   3667  CB  ALA   467     -12.452  27.593 -13.151  1.00  0.00              
ATOM   3668  C   ALA   467     -12.535  25.315 -14.033  1.00  0.00              
ATOM   3669  O   ALA   467     -12.567  25.073 -15.239  1.00  0.00              
ATOM   3670  N   LEU   468     -11.764  24.611 -13.180  1.00  0.00              
ATOM   3671  CA  LEU   468     -10.893  23.607 -13.714  1.00  0.00              
ATOM   3672  CB  LEU   468      -9.506  24.134 -14.143  1.00  0.00              
ATOM   3673  C   LEU   468     -10.565  22.602 -12.658  1.00  0.00              
ATOM   3674  O   LEU   468     -10.771  22.827 -11.467  1.00  0.00              
ATOM   3675  CG  LEU   468      -9.480  25.238 -15.220  1.00  0.00           C  
ATOM   3676  CD1 LEU   468      -9.962  26.590 -14.671  1.00  0.00           C  
ATOM   3677  CD2 LEU   468      -8.089  25.337 -15.867  1.00  0.00           C  
ATOM   3678  N   LEU   469     -10.052  21.435 -13.095  1.00  0.00              
ATOM   3679  CA  LEU   469      -9.542  20.467 -12.170  1.00  0.00              
ATOM   3680  CB  LEU   469     -10.130  19.049 -12.289  1.00  0.00              
ATOM   3681  C   LEU   469      -8.080  20.337 -12.433  1.00  0.00              
ATOM   3682  O   LEU   469      -7.652  20.184 -13.577  1.00  0.00              
ATOM   3683  CG  LEU   469     -11.569  18.914 -11.764  1.00  0.00           C  
ATOM   3684  CD1 LEU   469     -12.080  17.471 -11.908  1.00  0.00           C  
ATOM   3685  CD2 LEU   469     -11.696  19.446 -10.328  1.00  0.00           C  
ATOM   3686  N   LYS   470      -7.268  20.422 -11.364  1.00  0.00              
ATOM   3687  CA  LYS   470      -5.860  20.223 -11.515  1.00  0.00              
ATOM   3688  CB  LYS   470      -4.975  21.070 -10.589  1.00  0.00              
ATOM   3689  C   LYS   470      -5.616  18.794 -11.166  1.00  0.00              
ATOM   3690  O   LYS   470      -5.985  18.332 -10.087  1.00  0.00              
ATOM   3691  CG  LYS   470      -4.680  22.468 -11.127  1.00  0.00           C  
ATOM   3692  CD  LYS   470      -3.969  23.354 -10.110  1.00  0.00           C  
ATOM   3693  CE  LYS   470      -3.067  24.413 -10.746  1.00  0.00           C  
ATOM   3694  NZ  LYS   470      -3.862  25.479 -11.391  1.00  0.00           N  
ATOM   3695  N   ILE   471      -4.967  18.047 -12.074  1.00  0.00              
ATOM   3696  CA  ILE   471      -4.827  16.657 -11.792  1.00  0.00              
ATOM   3697  CB  ILE   471      -4.723  15.776 -12.992  1.00  0.00              
ATOM   3698  C   ILE   471      -3.633  16.458 -10.936  1.00  0.00              
ATOM   3699  O   ILE   471      -2.582  17.070 -11.131  1.00  0.00              
ATOM   3700  CG2 ILE   471      -4.942  14.351 -12.460  1.00  0.00           C  
ATOM   3701  CG1 ILE   471      -5.809  16.128 -14.020  1.00  0.00           C  
ATOM   3702  CD1 ILE   471      -5.588  15.468 -15.378  1.00  0.00           C  
ATOM   3703  N   ASP   472      -3.810  15.571  -9.944  1.00  0.00              
ATOM   3704  CA  ASP   472      -2.805  15.259  -8.987  1.00  0.00              
ATOM   3705  CB  ASP   472      -3.207  14.040  -8.134  1.00  0.00              
ATOM   3706  C   ASP   472      -1.594  14.917  -9.762  1.00  0.00              
ATOM   3707  O   ASP   472      -1.662  14.298 -10.824  1.00  0.00              
ATOM   3708  CG  ASP   472      -2.267  13.876  -6.952  1.00  0.00           C  
ATOM   3709  OD1 ASP   472      -1.330  14.703  -6.814  1.00  0.00           O  
ATOM   3710  OD2 ASP   472      -2.477  12.913  -6.167  1.00  0.00           O  
ATOM   3711  N   LYS   473      -0.448  15.363  -9.235  1.00  0.00              
ATOM   3712  CA  LYS   473       0.784  15.175  -9.910  1.00  0.00              
ATOM   3713  CB  LYS   473       1.991  15.856  -9.231  1.00  0.00              
ATOM   3714  C   LYS   473       1.055  13.714 -10.011  1.00  0.00              
ATOM   3715  O   LYS   473       1.730  13.283 -10.939  1.00  0.00              
ATOM   3716  CG  LYS   473       2.325  15.341  -7.831  1.00  0.00           C  
ATOM   3717  CD  LYS   473       1.241  15.641  -6.798  1.00  0.00           C  
ATOM   3718  CE  LYS   473       1.539  15.083  -5.406  1.00  0.00           C  
ATOM   3719  NZ  LYS   473       0.432  15.415  -4.483  1.00  0.00           N  
ATOM   3720  N   SER   474       0.520  12.917  -9.066  1.00  0.00              
ATOM   3721  CA  SER   474       0.791  11.508  -8.974  1.00  0.00              
ATOM   3722  CB  SER   474      -0.048  10.840  -7.875  1.00  0.00              
ATOM   3723  C   SER   474       0.454  10.829 -10.263  1.00  0.00              
ATOM   3724  O   SER   474       1.143   9.908 -10.697  1.00  0.00              
ATOM   3725  OG  SER   474       0.204   9.446  -7.852  1.00  0.00           O  
ATOM   3726  N   PHE   475      -0.642  11.217 -10.919  1.00  0.00              
ATOM   3727  CA  PHE   475      -0.891  10.514 -12.141  1.00  0.00              
ATOM   3728  CB  PHE   475      -2.274  10.729 -12.789  1.00  0.00              
ATOM   3729  C   PHE   475       0.103  11.015 -13.144  1.00  0.00              
ATOM   3730  O   PHE   475       0.483  10.303 -14.072  1.00  0.00              
ATOM   3731  CG  PHE   475      -2.224  11.907 -13.702  1.00  0.00           C  
ATOM   3732  CD1 PHE   475      -2.376  13.182 -13.228  1.00  0.00           C  
ATOM   3733  CD2 PHE   475      -2.005  11.730 -15.052  1.00  0.00           C  
ATOM   3734  CE1 PHE   475      -2.333  14.260 -14.081  1.00  0.00           C  
ATOM   3735  CE2 PHE   475      -1.951  12.804 -15.908  1.00  0.00           C  
ATOM   3736  CZ  PHE   475      -2.120  14.076 -15.424  1.00  0.00           C  
ATOM   3737  N   VAL   476       0.485  12.303 -13.017  1.00  0.00              
ATOM   3738  CA  VAL   476       1.341  12.953 -13.966  1.00  0.00              
ATOM   3739  CB  VAL   476       1.649  14.379 -13.587  1.00  0.00              
ATOM   3740  C   VAL   476       2.660  12.250 -14.021  1.00  0.00              
ATOM   3741  O   VAL   476       3.178  11.948 -15.089  1.00  0.00              
ATOM   3742  CG1 VAL   476       2.555  14.982 -14.664  1.00  0.00           C  
ATOM   3743  CG2 VAL   476       0.359  15.173 -13.366  1.00  0.00           C  
ATOM   3744  N   GLY   477       3.247  11.924 -12.866  1.00  0.00              
ATOM   3745  CA  GLY   477       4.585  11.405 -12.922  1.00  0.00              
ATOM   3746  C   GLY   477       4.651  10.030 -13.521  1.00  0.00              
ATOM   3747  O   GLY   477       3.675   9.281 -13.554  1.00  0.00              
ATOM   3748  N   GLY   478       5.844   9.706 -14.070  1.00  0.00              
ATOM   3749  CA  GLY   478       6.182   8.408 -14.577  1.00  0.00              
ATOM   3750  C   GLY   478       5.150   7.998 -15.557  1.00  0.00              
ATOM   3751  O   GLY   478       4.925   6.809 -15.784  1.00  0.00              
ATOM   3752  N   MET   479       4.487   8.997 -16.148  1.00  0.00              
ATOM   3753  CA  MET   479       3.501   8.751 -17.154  1.00  0.00              
ATOM   3754  CB  MET   479       2.772  10.010 -17.650  1.00  0.00              
ATOM   3755  C   MET   479       4.193   8.160 -18.329  1.00  0.00              
ATOM   3756  O   MET   479       3.637   7.307 -19.019  1.00  0.00              
ATOM   3757  CG  MET   479       1.875   9.718 -18.856  1.00  0.00           C  
ATOM   3758  SD  MET   479       0.750  11.063 -19.327  1.00  0.00           S  
ATOM   3759  CE  MET   479      -0.580  10.506 -18.223  1.00  0.00           C  
ATOM   3760  N   GLU   480       5.441   8.599 -18.571  1.00  0.00              
ATOM   3761  CA  GLU   480       6.135   8.205 -19.753  1.00  0.00              
ATOM   3762  CB  GLU   480       7.546   8.812 -19.849  1.00  0.00              
ATOM   3763  C   GLU   480       6.275   6.727 -19.809  1.00  0.00              
ATOM   3764  O   GLU   480       6.012   6.113 -20.841  1.00  0.00              
ATOM   3765  CG  GLU   480       8.297   8.415 -21.123  1.00  0.00           C  
ATOM   3766  CD  GLU   480       9.549   9.276 -21.214  1.00  0.00           C  
ATOM   3767  OE1 GLU   480       9.399  10.519 -21.351  1.00  0.00           O  
ATOM   3768  OE2 GLU   480      10.670   8.705 -21.147  1.00  0.00           O  
ATOM   3769  N   GLU   481       6.714   6.121 -18.700  1.00  0.00              
ATOM   3770  CA  GLU   481       6.942   4.713 -18.666  1.00  0.00              
ATOM   3771  CB  GLU   481       7.860   4.307 -17.502  1.00  0.00              
ATOM   3772  C   GLU   481       5.665   3.930 -18.581  1.00  0.00              
ATOM   3773  O   GLU   481       5.586   2.839 -19.142  1.00  0.00              
ATOM   3774  CG  GLU   481       9.270   4.882 -17.666  1.00  0.00           C  
ATOM   3775  CD  GLU   481      10.121   4.443 -16.485  1.00  0.00           C  
ATOM   3776  OE1 GLU   481      10.482   3.238 -16.425  1.00  0.00           O  
ATOM   3777  OE2 GLU   481      10.427   5.315 -15.628  1.00  0.00           O  
ATOM   3778  N   ARG   482       4.622   4.449 -17.897  1.00  0.00              
ATOM   3779  CA  ARG   482       3.513   3.573 -17.632  1.00  0.00              
ATOM   3780  CB  ARG   482       3.058   3.638 -16.163  1.00  0.00              
ATOM   3781  C   ARG   482       2.299   3.848 -18.465  1.00  0.00              
ATOM   3782  O   ARG   482       1.721   4.935 -18.444  1.00  0.00              
ATOM   3783  CG  ARG   482       4.187   3.370 -15.164  1.00  0.00           C  
ATOM   3784  CD  ARG   482       4.257   1.932 -14.649  1.00  0.00           C  
ATOM   3785  NE  ARG   482       5.429   1.860 -13.732  1.00  0.00           N  
ATOM   3786  CZ  ARG   482       5.735   0.695 -13.092  1.00  0.00           C  
ATOM   3787  NH1 ARG   482       4.951  -0.409 -13.265  1.00  0.00           N  
ATOM   3788  NH2 ARG   482       6.833   0.635 -12.283  1.00  0.00           N  
ATOM   3789  N   GLU   483       1.853   2.802 -19.189  1.00  0.00              
ATOM   3790  CA  GLU   483       0.702   2.885 -20.036  1.00  0.00              
ATOM   3791  CB  GLU   483       0.498   1.644 -20.921  1.00  0.00              
ATOM   3792  C   GLU   483      -0.536   3.074 -19.208  1.00  0.00              
ATOM   3793  O   GLU   483      -1.412   3.849 -19.581  1.00  0.00              
ATOM   3794  CG  GLU   483       1.554   1.505 -22.020  1.00  0.00           C  
ATOM   3795  CD  GLU   483       1.099   0.402 -22.963  1.00  0.00           C  
ATOM   3796  OE1 GLU   483      -0.063  -0.059 -22.811  1.00  0.00           O  
ATOM   3797  OE2 GLU   483       1.902   0.010 -23.852  1.00  0.00           O  
ATOM   3798  N   GLU   484      -0.641   2.397 -18.047  1.00  0.00              
ATOM   3799  CA  GLU   484      -1.848   2.465 -17.267  1.00  0.00              
ATOM   3800  CB  GLU   484      -1.844   1.531 -16.043  1.00  0.00              
ATOM   3801  C   GLU   484      -2.134   3.868 -16.818  1.00  0.00              
ATOM   3802  O   GLU   484      -3.294   4.272 -16.793  1.00  0.00              
ATOM   3803  CG  GLU   484      -0.561   1.579 -15.216  1.00  0.00           C  
ATOM   3804  CD  GLU   484       0.383   0.547 -15.818  1.00  0.00           C  
ATOM   3805  OE1 GLU   484      -0.063  -0.617 -16.006  1.00  0.00           O  
ATOM   3806  OE2 GLU   484       1.559   0.903 -16.095  1.00  0.00           O  
ATOM   3807  N   ASN   485      -1.106   4.643 -16.421  1.00  0.00              
ATOM   3808  CA  ASN   485      -1.309   6.013 -16.020  1.00  0.00              
ATOM   3809  CB  ASN   485      -0.020   6.657 -15.483  1.00  0.00              
ATOM   3810  C   ASN   485      -1.744   6.788 -17.209  1.00  0.00              
ATOM   3811  O   ASN   485      -2.657   7.608 -17.129  1.00  0.00              
ATOM   3812  CG  ASN   485       0.316   5.975 -14.164  1.00  0.00           C  
ATOM   3813  OD1 ASN   485      -0.221   6.325 -13.114  1.00  0.00           O  
ATOM   3814  ND2 ASN   485       1.220   4.960 -14.219  1.00  0.00           N  
ATOM   3815  N   ARG   486      -1.112   6.521 -18.362  1.00  0.00              
ATOM   3816  CA  ARG   486      -1.450   7.268 -19.534  1.00  0.00              
ATOM   3817  CB  ARG   486      -0.673   6.814 -20.784  1.00  0.00              
ATOM   3818  C   ARG   486      -2.903   7.040 -19.802  1.00  0.00              
ATOM   3819  O   ARG   486      -3.623   7.984 -20.126  1.00  0.00              
ATOM   3820  CG  ARG   486       0.795   7.241 -20.771  1.00  0.00           C  
ATOM   3821  CD  ARG   486       1.630   6.695 -21.933  1.00  0.00           C  
ATOM   3822  NE  ARG   486       0.871   6.911 -23.197  1.00  0.00           N  
ATOM   3823  CZ  ARG   486       0.387   5.836 -23.886  1.00  0.00           C  
ATOM   3824  NH1 ARG   486       0.608   4.574 -23.416  1.00  0.00           N  
ATOM   3825  NH2 ARG   486      -0.303   6.019 -25.049  1.00  0.00           N  
ATOM   3826  N   LYS   487      -3.364   5.776 -19.674  1.00  0.00              
ATOM   3827  CA  LYS   487      -4.736   5.425 -19.926  1.00  0.00              
ATOM   3828  CB  LYS   487      -4.990   3.904 -19.957  1.00  0.00              
ATOM   3829  C   LYS   487      -5.674   6.030 -18.923  1.00  0.00              
ATOM   3830  O   LYS   487      -6.731   6.537 -19.291  1.00  0.00              
ATOM   3831  CG  LYS   487      -4.633   3.252 -21.298  1.00  0.00           C  
ATOM   3832  CD  LYS   487      -3.138   3.228 -21.617  1.00  0.00           C  
ATOM   3833  CE  LYS   487      -2.539   1.820 -21.671  1.00  0.00           C  
ATOM   3834  NZ  LYS   487      -2.658   1.272 -23.042  1.00  0.00           N  
ATOM   3835  N   LEU   488      -5.318   6.005 -17.626  1.00  0.00              
ATOM   3836  CA  LEU   488      -6.199   6.501 -16.600  1.00  0.00              
ATOM   3837  CB  LEU   488      -5.589   6.324 -15.198  1.00  0.00              
ATOM   3838  C   LEU   488      -6.445   7.959 -16.797  1.00  0.00              
ATOM   3839  O   LEU   488      -7.576   8.416 -16.638  1.00  0.00              
ATOM   3840  CG  LEU   488      -6.469   6.840 -14.044  1.00  0.00           C  
ATOM   3841  CD1 LEU   488      -7.775   6.039 -13.918  1.00  0.00           C  
ATOM   3842  CD2 LEU   488      -5.674   6.896 -12.730  1.00  0.00           C  
ATOM   3843  N   VAL   489      -5.380   8.721 -17.117  1.00  0.00              
ATOM   3844  CA  VAL   489      -5.480  10.144 -17.303  1.00  0.00              
ATOM   3845  CB  VAL   489      -4.163  10.846 -17.459  1.00  0.00              
ATOM   3846  C   VAL   489      -6.301  10.426 -18.515  1.00  0.00              
ATOM   3847  O   VAL   489      -7.160  11.307 -18.498  1.00  0.00              
ATOM   3848  CG1 VAL   489      -3.481  10.399 -18.764  1.00  0.00           C  
ATOM   3849  CG2 VAL   489      -4.451  12.355 -17.386  1.00  0.00           C  
ATOM   3850  N   HIS   490      -6.085   9.660 -19.601  1.00  0.00              
ATOM   3851  CA  HIS   490      -6.818   9.967 -20.788  1.00  0.00              
ATOM   3852  CB  HIS   490      -6.477   9.120 -22.033  1.00  0.00              
ATOM   3853  C   HIS   490      -8.279   9.765 -20.469  1.00  0.00              
ATOM   3854  O   HIS   490      -9.147  10.455 -20.998  1.00  0.00              
ATOM   3855  ND1 HIS   490      -6.425   6.579 -21.931  1.00  0.00           N  
ATOM   3856  CG  HIS   490      -7.113   7.761 -22.088  1.00  0.00           C  
ATOM   3857  NE2 HIS   490      -8.552   6.032 -22.280  1.00  0.00           N  
ATOM   3858  CD2 HIS   490      -8.411   7.408 -22.302  1.00  0.00           C  
ATOM   3859  CE1 HIS   490      -7.333   5.578 -22.055  1.00  0.00           C  
ATOM   3860  N   ALA   491      -8.601   8.791 -19.595  1.00  0.00              
ATOM   3861  CA  ALA   491      -9.967   8.527 -19.217  1.00  0.00              
ATOM   3862  CB  ALA   491     -10.097   7.323 -18.266  1.00  0.00              
ATOM   3863  C   ALA   491     -10.540   9.726 -18.517  1.00  0.00              
ATOM   3864  O   ALA   491     -11.735  10.005 -18.635  1.00  0.00              
ATOM   3865  N   MET   492      -9.713  10.403 -17.692  1.00  0.00              
ATOM   3866  CA  MET   492     -10.105  11.578 -16.960  1.00  0.00              
ATOM   3867  CB  MET   492      -9.020  12.001 -15.950  1.00  0.00              
ATOM   3868  C   MET   492     -10.356  12.731 -17.883  1.00  0.00              
ATOM   3869  O   MET   492     -11.398  13.381 -17.784  1.00  0.00              
ATOM   3870  CG  MET   492      -9.362  13.223 -15.094  1.00  0.00           C  
ATOM   3871  SD  MET   492      -9.242  14.828 -15.941  1.00  0.00           S  
ATOM   3872  CE  MET   492      -9.155  15.789 -14.403  1.00  0.00           C  
ATOM   3873  N   ILE   493      -9.437  12.975 -18.846  1.00  0.00              
ATOM   3874  CA  ILE   493      -9.575  14.121 -19.702  1.00  0.00              
ATOM   3875  CB  ILE   493      -8.496  14.266 -20.737  1.00  0.00              
ATOM   3876  C   ILE   493     -10.878  13.979 -20.406  1.00  0.00              
ATOM   3877  O   ILE   493     -11.619  14.947 -20.555  1.00  0.00              
ATOM   3878  CG2 ILE   493      -8.467  13.023 -21.632  1.00  0.00           C  
ATOM   3879  CG1 ILE   493      -8.709  15.568 -21.520  1.00  0.00           C  
ATOM   3880  CD1 ILE   493      -7.574  15.864 -22.491  1.00  0.00           C  
ATOM   3881  N   ASN   494     -11.203  12.747 -20.831  1.00  0.00              
ATOM   3882  CA  ASN   494     -12.436  12.508 -21.531  1.00  0.00              
ATOM   3883  CB  ASN   494     -12.657  11.026 -21.894  1.00  0.00              
ATOM   3884  C   ASN   494     -13.643  12.874 -20.686  1.00  0.00              
ATOM   3885  O   ASN   494     -14.582  13.501 -21.172  1.00  0.00              
ATOM   3886  CG  ASN   494     -11.722  10.605 -23.016  1.00  0.00           C  
ATOM   3887  OD1 ASN   494     -10.612  11.118 -23.151  1.00  0.00           O  
ATOM   3888  ND2 ASN   494     -12.192   9.641 -23.853  1.00  0.00           N  
ATOM   3889  N   LEU   495     -13.670  12.475 -19.399  1.00  0.00              
ATOM   3890  CA  LEU   495     -14.803  12.689 -18.527  1.00  0.00              
ATOM   3891  CB  LEU   495     -14.606  11.969 -17.172  1.00  0.00              
ATOM   3892  C   LEU   495     -15.007  14.150 -18.283  1.00  0.00              
ATOM   3893  O   LEU   495     -16.138  14.599 -18.091  1.00  0.00              
ATOM   3894  CG  LEU   495     -15.728  12.084 -16.109  1.00  0.00           C  
ATOM   3895  CD1 LEU   495     -15.417  11.147 -14.935  1.00  0.00           C  
ATOM   3896  CD2 LEU   495     -15.951  13.514 -15.583  1.00  0.00           C  
ATOM   3897  N   ALA   496     -13.891  14.888 -18.151  1.00  0.00              
ATOM   3898  CA  ALA   496     -13.850  16.312 -17.956  1.00  0.00              
ATOM   3899  CB  ALA   496     -12.456  16.821 -17.549  1.00  0.00              
ATOM   3900  C   ALA   496     -14.243  17.033 -19.211  1.00  0.00              
ATOM   3901  O   ALA   496     -14.816  18.121 -19.143  1.00  0.00              
ATOM   3902  N   HIS   497     -13.887  16.464 -20.388  1.00  0.00              
ATOM   3903  CA  HIS   497     -14.171  17.093 -21.653  1.00  0.00              
ATOM   3904  CB  HIS   497     -13.861  16.236 -22.897  1.00  0.00              
ATOM   3905  C   HIS   497     -15.649  17.273 -21.757  1.00  0.00              
ATOM   3906  O   HIS   497     -16.133  18.347 -22.112  1.00  0.00              
ATOM   3907  ND1 HIS   497     -11.673  17.135 -23.816  1.00  0.00           N  
ATOM   3908  CG  HIS   497     -12.427  16.102 -23.306  1.00  0.00           C  
ATOM   3909  NE2 HIS   497     -10.380  15.326 -23.850  1.00  0.00           N  
ATOM   3910  CD2 HIS   497     -11.622  15.005 -23.334  1.00  0.00           C  
ATOM   3911  CE1 HIS   497     -10.458  16.616 -24.126  1.00  0.00           C  
ATOM   3912  N   ASN   498     -16.409  16.213 -21.431  1.00  0.00              
ATOM   3913  CA  ASN   498     -17.834  16.270 -21.591  1.00  0.00              
ATOM   3914  CB  ASN   498     -18.543  14.983 -21.131  1.00  0.00              
ATOM   3915  C   ASN   498     -18.372  17.393 -20.744  1.00  0.00              
ATOM   3916  O   ASN   498     -19.260  18.138 -21.158  1.00  0.00              
ATOM   3917  CG  ASN   498     -18.277  13.891 -22.157  1.00  0.00           C  
ATOM   3918  OD1 ASN   498     -19.116  13.610 -23.012  1.00  0.00           O  
ATOM   3919  ND2 ASN   498     -17.074  13.264 -22.080  1.00  0.00           N  
ATOM   3920  N   LEU   499     -17.832  17.523 -19.522  1.00  0.00              
ATOM   3921  CA  LEU   499     -18.175  18.490 -18.517  1.00  0.00              
ATOM   3922  CB  LEU   499     -17.450  18.220 -17.184  1.00  0.00              
ATOM   3923  C   LEU   499     -17.771  19.868 -18.923  1.00  0.00              
ATOM   3924  O   LEU   499     -18.325  20.844 -18.415  1.00  0.00              
ATOM   3925  CG  LEU   499     -17.886  16.942 -16.448  1.00  0.00           C  
ATOM   3926  CD1 LEU   499     -17.105  16.764 -15.135  1.00  0.00           C  
ATOM   3927  CD2 LEU   499     -19.404  16.943 -16.212  1.00  0.00           C  
ATOM   3928  N   ASN   500     -16.764  19.981 -19.810  1.00  0.00              
ATOM   3929  CA  ASN   500     -16.241  21.261 -20.185  1.00  0.00              
ATOM   3930  CB  ASN   500     -17.339  22.281 -20.544  1.00  0.00              
ATOM   3931  C   ASN   500     -15.542  21.807 -18.987  1.00  0.00              
ATOM   3932  O   ASN   500     -15.584  23.005 -18.713  1.00  0.00              
ATOM   3933  CG  ASN   500     -18.126  21.776 -21.745  1.00  0.00           C  
ATOM   3934  OD1 ASN   500     -19.305  22.090 -21.903  1.00  0.00           O  
ATOM   3935  ND2 ASN   500     -17.463  20.969 -22.616  1.00  0.00           N  
ATOM   3936  N   LEU   501     -14.906  20.906 -18.220  1.00  0.00              
ATOM   3937  CA  LEU   501     -14.103  21.290 -17.102  1.00  0.00              
ATOM   3938  CB  LEU   501     -14.312  20.326 -15.922  1.00  0.00              
ATOM   3939  C   LEU   501     -12.699  21.196 -17.603  1.00  0.00              
ATOM   3940  O   LEU   501     -12.255  20.125 -18.010  1.00  0.00              
ATOM   3941  CG  LEU   501     -13.510  20.622 -14.649  1.00  0.00           C  
ATOM   3942  CD1 LEU   501     -13.811  22.021 -14.095  1.00  0.00           C  
ATOM   3943  CD2 LEU   501     -13.778  19.528 -13.607  1.00  0.00           C  
ATOM   3944  N   GLU   502     -11.967  22.328 -17.599  1.00  0.00              
ATOM   3945  CA  GLU   502     -10.634  22.362 -18.139  1.00  0.00              
ATOM   3946  CB  GLU   502     -10.022  23.773 -18.180  1.00  0.00              
ATOM   3947  C   GLU   502      -9.752  21.511 -17.288  1.00  0.00              
ATOM   3948  O   GLU   502      -9.977  21.383 -16.087  1.00  0.00              
ATOM   3949  CG  GLU   502     -10.797  24.760 -19.060  1.00  0.00           C  
ATOM   3950  CD  GLU   502     -10.745  24.280 -20.504  1.00  0.00           C  
ATOM   3951  OE1 GLU   502     -11.534  23.362 -20.852  1.00  0.00           O  
ATOM   3952  OE2 GLU   502      -9.918  24.830 -21.279  1.00  0.00           O  
ATOM   3953  N   VAL   503      -8.725  20.885 -17.903  1.00  0.00              
ATOM   3954  CA  VAL   503      -7.864  20.026 -17.141  1.00  0.00              
ATOM   3955  CB  VAL   503      -7.776  18.637 -17.701  1.00  0.00              
ATOM   3956  C   VAL   503      -6.475  20.583 -17.155  1.00  0.00              
ATOM   3957  O   VAL   503      -5.921  20.896 -18.210  1.00  0.00              
ATOM   3958  CG1 VAL   503      -6.744  17.839 -16.888  1.00  0.00           C  
ATOM   3959  CG2 VAL   503      -9.186  18.022 -17.705  1.00  0.00           C  
ATOM   3960  N   VAL   504      -5.876  20.697 -15.950  1.00  0.00              
ATOM   3961  CA  VAL   504      -4.549  21.217 -15.806  1.00  0.00              
ATOM   3962  CB  VAL   504      -4.486  22.455 -14.955  1.00  0.00              
ATOM   3963  C   VAL   504      -3.734  20.182 -15.100  1.00  0.00              
ATOM   3964  O   VAL   504      -4.200  19.543 -14.158  1.00  0.00              
ATOM   3965  CG1 VAL   504      -3.021  22.915 -14.855  1.00  0.00           C  
ATOM   3966  CG2 VAL   504      -5.440  23.509 -15.537  1.00  0.00           C  
ATOM   3967  N   ALA   505      -2.477  19.990 -15.540  1.00  0.00              
ATOM   3968  CA  ALA   505      -1.653  19.016 -14.888  1.00  0.00              
ATOM   3969  CB  ALA   505      -0.851  18.148 -15.860  1.00  0.00              
ATOM   3970  C   ALA   505      -0.704  19.775 -14.029  1.00  0.00              
ATOM   3971  O   ALA   505      -0.102  20.769 -14.437  1.00  0.00              
ATOM   3972  N   GLU   506      -0.548  19.304 -12.787  1.00  0.00              
ATOM   3973  CA  GLU   506       0.233  20.033 -11.851  1.00  0.00              
ATOM   3974  CB  GLU   506      -0.545  20.265 -10.546  1.00  0.00              
ATOM   3975  C   GLU   506       1.436  19.254 -11.506  1.00  0.00              
ATOM   3976  O   GLU   506       1.503  18.035 -11.673  1.00  0.00              
ATOM   3977  CG  GLU   506       0.148  21.154  -9.520  1.00  0.00           C  
ATOM   3978  CD  GLU   506      -0.772  21.230  -8.311  1.00  0.00           C  
ATOM   3979  OE1 GLU   506      -1.190  20.147  -7.820  1.00  0.00           O  
ATOM   3980  OE2 GLU   506      -1.076  22.369  -7.867  1.00  0.00           O  
ATOM   3981  N   GLY   507       2.443  19.997 -11.036  1.00  0.00              
ATOM   3982  CA  GLY   507       3.614  19.365 -10.545  1.00  0.00              
ATOM   3983  C   GLY   507       4.402  18.856 -11.680  1.00  0.00              
ATOM   3984  O   GLY   507       5.067  17.836 -11.542  1.00  0.00              
ATOM   3985  N   VAL   508       4.327  19.520 -12.845  1.00  0.00              
ATOM   3986  CA  VAL   508       5.188  19.048 -13.886  1.00  0.00              
ATOM   3987  CB  VAL   508       4.872  19.615 -15.236  1.00  0.00              
ATOM   3988  C   VAL   508       6.540  19.556 -13.494  1.00  0.00              
ATOM   3989  O   VAL   508       6.723  20.763 -13.356  1.00  0.00              
ATOM   3990  CG1 VAL   508       5.927  19.111 -16.236  1.00  0.00           C  
ATOM   3991  CG2 VAL   508       3.426  19.238 -15.597  1.00  0.00           C  
ATOM   3992  N   GLU   509       7.533  18.666 -13.283  1.00  0.00              
ATOM   3993  CA  GLU   509       8.762  19.229 -12.809  1.00  0.00              
ATOM   3994  CB  GLU   509       8.853  19.103 -11.289  1.00  0.00              
ATOM   3995  C   GLU   509       9.945  18.529 -13.392  1.00  0.00              
ATOM   3996  O   GLU   509      11.060  19.046 -13.334  1.00  0.00              
ATOM   3997  CG  GLU   509       9.873  20.039 -10.668  1.00  0.00           C  
ATOM   3998  CD  GLU   509       9.654  19.966  -9.172  1.00  0.00           C  
ATOM   3999  OE1 GLU   509       8.725  20.663  -8.684  1.00  0.00           O  
ATOM   4000  OE2 GLU   509      10.398  19.204  -8.500  1.00  0.00           O  
ATOM   4001  N   THR   510       9.741  17.339 -13.972  1.00  0.00              
ATOM   4002  CA  THR   510      10.844  16.633 -14.536  1.00  0.00              
ATOM   4003  CB  THR   510      10.924  15.190 -14.106  1.00  0.00              
ATOM   4004  C   THR   510      10.639  16.624 -15.999  1.00  0.00              
ATOM   4005  O   THR   510       9.506  16.613 -16.477  1.00  0.00              
ATOM   4006  OG1 THR   510       9.744  14.498 -14.490  1.00  0.00           O  
ATOM   4007  CG2 THR   510      11.101  15.129 -12.584  1.00  0.00           C  
ATOM   4008  N   PRO   511      11.727  16.684 -16.714  1.00  0.00              
ATOM   4009  CA  PRO   511      11.636  16.693 -18.151  1.00  0.00              
ATOM   4010  CB  PRO   511      13.074  16.563 -18.641  1.00  0.00              
ATOM   4011  C   PRO   511      10.846  15.505 -18.563  1.00  0.00              
ATOM   4012  O   PRO   511      10.022  15.669 -19.448  1.00  0.00              
ATOM   4013  CD  PRO   511      12.986  16.128 -16.252  1.00  0.00           C  
ATOM   4014  CG  PRO   511      13.732  15.716 -17.535  1.00  0.00           C  
ATOM   4015  N   GLU   512      11.016  14.332 -17.922  1.00  0.00              
ATOM   4016  CA  GLU   512      10.303  13.191 -18.449  1.00  0.00              
ATOM   4017  CB  GLU   512      10.505  11.947 -17.565  1.00  0.00              
ATOM   4018  C   GLU   512       8.842  13.469 -18.339  1.00  0.00              
ATOM   4019  O   GLU   512       8.092  13.412 -19.304  1.00  0.00              
ATOM   4020  CG  GLU   512      11.954  11.490 -17.392  1.00  0.00           C  
ATOM   4021  CD  GLU   512      11.991  10.612 -16.144  1.00  0.00           C  
ATOM   4022  OE1 GLU   512      10.965  10.586 -15.413  1.00  0.00           O  
ATOM   4023  OE2 GLU   512      13.045   9.966 -15.900  1.00  0.00           O  
ATOM   4024  N   GLN   513       8.404  13.886 -17.154  1.00  0.00              
ATOM   4025  CA  GLN   513       6.992  14.015 -16.929  1.00  0.00              
ATOM   4026  CB  GLN   513       6.809  14.503 -15.486  1.00  0.00              
ATOM   4027  C   GLN   513       6.412  15.036 -17.853  1.00  0.00              
ATOM   4028  O   GLN   513       5.296  14.864 -18.341  1.00  0.00              
ATOM   4029  CG  GLN   513       5.414  14.408 -14.904  1.00  0.00           C  
ATOM   4030  CD  GLN   513       5.503  14.950 -13.483  1.00  0.00           C  
ATOM   4031  OE1 GLN   513       5.047  14.318 -12.532  1.00  0.00           O  
ATOM   4032  NE2 GLN   513       6.108  16.160 -13.333  1.00  0.00           N  
ATOM   4033  N   LEU   514       7.140  16.132 -18.128  1.00  0.00              
ATOM   4034  CA  LEU   514       6.517  17.135 -18.955  1.00  0.00              
ATOM   4035  CB  LEU   514       7.386  18.379 -19.200  1.00  0.00              
ATOM   4036  C   LEU   514       6.201  16.623 -20.245  1.00  0.00              
ATOM   4037  O   LEU   514       5.117  16.976 -20.703  1.00  0.00              
ATOM   4038  CG  LEU   514       6.719  19.363 -20.185  1.00  0.00           C  
ATOM   4039  CD1 LEU   514       5.376  19.877 -19.646  1.00  0.00           C  
ATOM   4040  CD2 LEU   514       7.672  20.498 -20.589  1.00  0.00           C  
ATOM   4041  N   ALA   515       7.119  15.812 -20.824  1.00  0.00              
ATOM   4042  CA  ALA   515       6.794  15.327 -22.148  1.00  0.00              
ATOM   4043  CB  ALA   515       7.790  14.276 -22.670  1.00  0.00              
ATOM   4044  C   ALA   515       5.487  14.664 -21.954  1.00  0.00              
ATOM   4045  O   ALA   515       4.500  15.198 -22.411  1.00  0.00              
ATOM   4046  N   LEU   516       5.350  13.742 -21.005  1.00  0.00              
ATOM   4047  CA  LEU   516       4.115  12.963 -21.092  1.00  0.00              
ATOM   4048  CB  LEU   516       4.104  11.718 -20.205  1.00  0.00              
ATOM   4049  C   LEU   516       2.795  13.677 -20.890  1.00  0.00              
ATOM   4050  O   LEU   516       1.763  13.090 -21.181  1.00  0.00              
ATOM   4051  CG  LEU   516       4.819  10.559 -20.902  1.00  0.00           C  
ATOM   4052  CD1 LEU   516       3.968  10.004 -22.057  1.00  0.00           C  
ATOM   4053  CD2 LEU   516       6.224  10.972 -21.362  1.00  0.00           C  
ATOM   4054  N   LEU   517       2.655  14.883 -20.339  1.00  0.00              
ATOM   4055  CA  LEU   517       1.296  15.399 -20.343  1.00  0.00              
ATOM   4056  CB  LEU   517       1.212  16.583 -19.380  1.00  0.00              
ATOM   4057  C   LEU   517       0.937  15.829 -21.711  1.00  0.00              
ATOM   4058  O   LEU   517      -0.188  15.650 -22.182  1.00  0.00              
ATOM   4059  CG  LEU   517       1.568  16.106 -17.961  1.00  0.00           C  
ATOM   4060  CD1 LEU   517       1.717  17.272 -16.980  1.00  0.00           C  
ATOM   4061  CD2 LEU   517       0.564  15.043 -17.479  1.00  0.00           C  
ATOM   4062  N   ARG   518       1.926  16.429 -22.398  1.00  0.00              
ATOM   4063  CA  ARG   518       1.733  16.566 -23.794  1.00  0.00              
ATOM   4064  CB  ARG   518       2.887  17.282 -24.516  1.00  0.00              
ATOM   4065  C   ARG   518       1.780  15.133 -24.115  1.00  0.00              
ATOM   4066  O   ARG   518       2.353  14.320 -23.409  1.00  0.00              
ATOM   4067  CG  ARG   518       3.050  18.740 -24.079  1.00  0.00           C  
ATOM   4068  CD  ARG   518       4.109  19.517 -24.865  1.00  0.00           C  
ATOM   4069  NE  ARG   518       5.434  18.898 -24.584  1.00  0.00           N  
ATOM   4070  CZ  ARG   518       6.561  19.442 -25.129  1.00  0.00           C  
ATOM   4071  NH1 ARG   518       6.467  20.543 -25.930  1.00  0.00           N  
ATOM   4072  NH2 ARG   518       7.782  18.889 -24.870  1.00  0.00           N  
ATOM   4073  N   LEU   519       1.232  14.746 -25.223  1.00  0.00              
ATOM   4074  CA  LEU   519       1.003  13.349 -25.419  1.00  0.00              
ATOM   4075  CB  LEU   519       2.289  12.499 -25.456  1.00  0.00              
ATOM   4076  C   LEU   519       0.161  12.904 -24.242  1.00  0.00              
ATOM   4077  O   LEU   519       0.628  12.282 -23.284  1.00  0.00              
ATOM   4078  CG  LEU   519       3.268  12.886 -26.581  1.00  0.00           C  
ATOM   4079  CD1 LEU   519       4.480  11.941 -26.610  1.00  0.00           C  
ATOM   4080  CD2 LEU   519       2.558  12.992 -27.939  1.00  0.00           C  
ATOM   4081  N   PHE   520      -1.093  13.408 -24.246  1.00  0.00              
ATOM   4082  CA  PHE   520      -2.188  13.099 -23.356  1.00  0.00              
ATOM   4083  CB  PHE   520      -1.834  13.350 -21.878  1.00  0.00              
ATOM   4084  C   PHE   520      -3.301  13.988 -23.727  1.00  0.00              
ATOM   4085  O   PHE   520      -4.475  13.694 -23.489  1.00  0.00              
ATOM   4086  CG  PHE   520      -3.102  13.533 -21.119  1.00  0.00           C  
ATOM   4087  CD1 PHE   520      -3.993  12.504 -20.930  1.00  0.00           C  
ATOM   4088  CD2 PHE   520      -3.386  14.765 -20.575  1.00  0.00           C  
ATOM   4089  CE1 PHE   520      -5.155  12.715 -20.224  1.00  0.00           C  
ATOM   4090  CE2 PHE   520      -4.542  14.982 -19.867  1.00  0.00           C  
ATOM   4091  CZ  PHE   520      -5.433  13.952 -19.691  1.00  0.00           C  
ATOM   4092  N   GLY   521      -2.927  15.134 -24.315  1.00  0.00              
ATOM   4093  CA  GLY   521      -3.973  16.004 -24.751  1.00  0.00              
ATOM   4094  C   GLY   521      -4.429  16.800 -23.587  1.00  0.00              
ATOM   4095  O   GLY   521      -5.539  17.328 -23.588  1.00  0.00              
ATOM   4096  N   CYS   522      -3.594  16.893 -22.539  1.00  0.00              
ATOM   4097  CA  CYS   522      -4.029  17.730 -21.468  1.00  0.00              
ATOM   4098  CB  CYS   522      -3.131  17.680 -20.220  1.00  0.00              
ATOM   4099  C   CYS   522      -3.966  19.116 -22.004  1.00  0.00              
ATOM   4100  O   CYS   522      -3.118  19.415 -22.844  1.00  0.00              
ATOM   4101  SG  CYS   522      -3.730  18.767 -18.891  1.00  0.00           S  
ATOM   4102  N   ASP   523      -4.916  19.973 -21.584  1.00  0.00              
ATOM   4103  CA  ASP   523      -4.957  21.315 -22.085  1.00  0.00              
ATOM   4104  CB  ASP   523      -6.278  22.043 -21.775  1.00  0.00              
ATOM   4105  C   ASP   523      -3.854  22.159 -21.532  1.00  0.00              
ATOM   4106  O   ASP   523      -3.187  22.870 -22.279  1.00  0.00              
ATOM   4107  CG  ASP   523      -6.304  23.329 -22.595  1.00  0.00           C  
ATOM   4108  OD1 ASP   523      -5.362  23.535 -23.407  1.00  0.00           O  
ATOM   4109  OD2 ASP   523      -7.266  24.123 -22.421  1.00  0.00           O  
ATOM   4110  N   GLN   524      -3.598  22.107 -20.210  1.00  0.00              
ATOM   4111  CA  GLN   524      -2.643  23.064 -19.729  1.00  0.00              
ATOM   4112  CB  GLN   524      -3.301  24.382 -19.279  1.00  0.00              
ATOM   4113  C   GLN   524      -1.762  22.490 -18.667  1.00  0.00              
ATOM   4114  O   GLN   524      -2.104  21.509 -18.010  1.00  0.00              
ATOM   4115  CG  GLN   524      -4.339  24.236 -18.171  1.00  0.00           C  
ATOM   4116  CD  GLN   524      -5.183  25.505 -18.187  1.00  0.00           C  
ATOM   4117  OE1 GLN   524      -5.418  26.129 -17.154  1.00  0.00           O  
ATOM   4118  NE2 GLN   524      -5.662  25.893 -19.400  1.00  0.00           N  
ATOM   4119  N   ALA   525      -0.567  23.095 -18.488  1.00  0.00              
ATOM   4120  CA  ALA   525       0.367  22.534 -17.557  1.00  0.00              
ATOM   4121  CB  ALA   525       1.582  21.874 -18.231  1.00  0.00              
ATOM   4122  C   ALA   525       0.894  23.578 -16.650  1.00  0.00              
ATOM   4123  O   ALA   525       0.972  24.759 -16.989  1.00  0.00              
ATOM   4124  N   GLN   526       1.248  23.128 -15.435  1.00  0.00              
ATOM   4125  CA  GLN   526       1.823  23.987 -14.459  1.00  0.00              
ATOM   4126  CB  GLN   526       0.827  24.386 -13.361  1.00  0.00              
ATOM   4127  C   GLN   526       2.927  23.223 -13.816  1.00  0.00              
ATOM   4128  O   GLN   526       2.788  22.039 -13.511  1.00  0.00              
ATOM   4129  CG  GLN   526       1.413  25.314 -12.300  1.00  0.00           C  
ATOM   4130  CD  GLN   526       0.308  25.606 -11.301  1.00  0.00           C  
ATOM   4131  OE1 GLN   526      -0.857  25.743 -11.670  1.00  0.00           O  
ATOM   4132  NE2 GLN   526       0.681  25.690  -9.996  1.00  0.00           N  
ATOM   4133  N   GLY   527       4.077  23.881 -13.599  1.00  0.00              
ATOM   4134  CA  GLY   527       5.128  23.154 -12.964  1.00  0.00              
ATOM   4135  C   GLY   527       6.417  23.879 -13.169  1.00  0.00              
ATOM   4136  O   GLY   527       6.517  24.830 -13.941  1.00  0.00              
ATOM   4137  N   TYR   528       7.462  23.378 -12.492  1.00  0.00              
ATOM   4138  CA  TYR   528       8.769  23.959 -12.486  1.00  0.00              
ATOM   4139  CB  TYR   528       9.757  23.185 -11.599  1.00  0.00              
ATOM   4140  C   TYR   528       9.319  23.983 -13.864  1.00  0.00              
ATOM   4141  O   TYR   528      10.034  24.903 -14.250  1.00  0.00              
ATOM   4142  CG  TYR   528      11.123  23.669 -11.937  1.00  0.00           C  
ATOM   4143  CD1 TYR   528      11.563  24.904 -11.519  1.00  0.00           C  
ATOM   4144  CD2 TYR   528      11.970  22.871 -12.672  1.00  0.00           C  
ATOM   4145  CE1 TYR   528      12.828  25.338 -11.840  1.00  0.00           C  
ATOM   4146  CE2 TYR   528      13.235  23.299 -12.995  1.00  0.00           C  
ATOM   4147  CZ  TYR   528      13.665  24.536 -12.579  1.00  0.00           C  
ATOM   4148  OH  TYR   528      14.963  24.979 -12.909  1.00  0.00           O  
ATOM   4149  N   LEU   529       9.027  22.948 -14.650  1.00  0.00              
ATOM   4150  CA  LEU   529       9.671  22.889 -15.921  1.00  0.00              
ATOM   4151  CB  LEU   529       9.414  21.556 -16.645  1.00  0.00              
ATOM   4152  C   LEU   529       9.286  24.017 -16.834  1.00  0.00              
ATOM   4153  O   LEU   529      10.162  24.602 -17.466  1.00  0.00              
ATOM   4154  CG  LEU   529      10.240  21.386 -17.932  1.00  0.00           C  
ATOM   4155  CD1 LEU   529      11.747  21.461 -17.637  1.00  0.00           C  
ATOM   4156  CD2 LEU   529       9.865  20.087 -18.661  1.00  0.00           C  
ATOM   4157  N   ILE   530       7.984  24.357 -16.943  1.00  0.00              
ATOM   4158  CA  ILE   530       7.581  25.348 -17.912  1.00  0.00              
ATOM   4159  CB  ILE   530       6.097  25.442 -18.075  1.00  0.00              
ATOM   4160  C   ILE   530       8.072  26.690 -17.554  1.00  0.00              
ATOM   4161  O   ILE   530       8.658  27.390 -18.375  1.00  0.00              
ATOM   4162  CG2 ILE   530       5.831  26.606 -19.040  1.00  0.00           C  
ATOM   4163  CG1 ILE   530       5.524  24.100 -18.565  1.00  0.00           C  
ATOM   4164  CD1 ILE   530       6.071  23.667 -19.924  1.00  0.00           C  
ATOM   4165  N   SER   531       7.830  27.097 -16.309  1.00  0.00              
ATOM   4166  CA  SER   531       8.315  28.382 -15.955  1.00  0.00              
ATOM   4167  CB  SER   531       7.335  29.525 -16.254  1.00  0.00              
ATOM   4168  C   SER   531       8.494  28.322 -14.501  1.00  0.00              
ATOM   4169  O   SER   531       7.618  27.856 -13.770  1.00  0.00              
ATOM   4170  OG  SER   531       7.905  30.767 -15.868  1.00  0.00           O  
ATOM   4171  N   LYS   532       9.662  28.789 -14.054  1.00  0.00              
ATOM   4172  CA  LYS   532       9.870  28.794 -12.659  1.00  0.00              
ATOM   4173  CB  LYS   532      11.298  29.184 -12.252  1.00  0.00              
ATOM   4174  C   LYS   532       8.961  29.865 -12.203  1.00  0.00              
ATOM   4175  O   LYS   532       8.661  30.788 -12.958  1.00  0.00              
ATOM   4176  CG  LYS   532      11.645  28.860 -10.798  1.00  0.00           C  
ATOM   4177  CD  LYS   532      13.127  29.071 -10.484  1.00  0.00           C  
ATOM   4178  CE  LYS   532      14.064  28.518 -11.561  1.00  0.00           C  
ATOM   4179  NZ  LYS   532      15.451  28.962 -11.303  1.00  0.00           N  
ATOM   4180  N   PRO   533       8.471  29.796 -11.019  1.00  0.00              
ATOM   4181  CA  PRO   533       7.619  30.885 -10.710  1.00  0.00              
ATOM   4182  CB  PRO   533       6.726  30.411  -9.584  1.00  0.00              
ATOM   4183  C   PRO   533       8.488  32.053 -10.476  1.00  0.00              
ATOM   4184  O   PRO   533       9.641  31.879 -10.087  1.00  0.00              
ATOM   4185  CD  PRO   533       7.990  28.539 -10.466  1.00  0.00           C  
ATOM   4186  CG  PRO   533       6.659  28.885  -9.783  1.00  0.00           C  
ATOM   4187  N   LEU   534       7.977  33.258 -10.747  1.00  0.00              
ATOM   4188  CA  LEU   534       8.845  34.376 -10.633  1.00  0.00              
ATOM   4189  CB  LEU   534       9.384  34.805 -12.006  1.00  0.00              
ATOM   4190  C   LEU   534       8.007  35.485 -10.087  1.00  0.00              
ATOM   4191  O   LEU   534       6.777  35.425 -10.041  1.00  0.00              
ATOM   4192  CG  LEU   534      10.457  35.907 -11.979  1.00  0.00           C  
ATOM   4193  CD1 LEU   534      11.720  35.421 -11.249  1.00  0.00           C  
ATOM   4194  CD2 LEU   534      10.759  36.416 -13.397  1.00  0.00           C  
ATOM   4195  N   PRO   535       8.703  36.427  -9.543  1.00  0.00              
ATOM   4196  CA  PRO   535       8.032  37.559  -8.979  1.00  0.00              
ATOM   4197  CB  PRO   535       8.978  38.135  -7.925  1.00  0.00              
ATOM   4198  C   PRO   535       7.594  38.602  -9.955  1.00  0.00              
ATOM   4199  O   PRO   535       6.764  39.417  -9.555  1.00  0.00              
ATOM   4200  CD  PRO   535       9.879  36.055  -8.764  1.00  0.00           C  
ATOM   4201  CG  PRO   535       9.838  36.934  -7.507  1.00  0.00           C  
ATOM   4202  N   LEU   536       8.133  38.623 -11.200  1.00  0.00              
ATOM   4203  CA  LEU   536       7.762  39.653 -12.141  1.00  0.00              
ATOM   4204  CB  LEU   536       8.404  39.453 -13.532  1.00  0.00              
ATOM   4205  C   LEU   536       6.276  39.486 -12.233  1.00  0.00              
ATOM   4206  O   LEU   536       5.861  38.330 -12.287  1.00  0.00              
ATOM   4207  CG  LEU   536       8.169  40.574 -14.573  1.00  0.00           C  
ATOM   4208  CD1 LEU   536       8.873  40.235 -15.898  1.00  0.00           C  
ATOM   4209  CD2 LEU   536       6.680  40.887 -14.787  1.00  0.00           C  
ATOM   4210  N   PRO   537       5.384  40.461 -12.231  1.00  0.00              
ATOM   4211  CA  PRO   537       5.572  41.903 -12.204  1.00  0.00              
ATOM   4212  CB  PRO   537       4.273  42.504 -12.740  1.00  0.00              
ATOM   4213  C   PRO   537       6.042  42.643 -10.979  1.00  0.00              
ATOM   4214  O   PRO   537       6.108  43.867 -11.063  1.00  0.00              
ATOM   4215  CD  PRO   537       4.054  40.114 -12.709  1.00  0.00           C  
ATOM   4216  CG  PRO   537       3.226  41.395 -12.574  1.00  0.00           C  
ATOM   4217  N   GLU   538       6.383  41.987  -9.858  1.00  0.00              
ATOM   4218  CA  GLU   538       6.727  42.691  -8.644  1.00  0.00              
ATOM   4219  CB  GLU   538       7.294  41.740  -7.575  1.00  0.00              
ATOM   4220  C   GLU   538       7.826  43.669  -8.940  1.00  0.00              
ATOM   4221  O   GLU   538       7.839  44.774  -8.400  1.00  0.00              
ATOM   4222  CG  GLU   538       6.334  40.635  -7.131  1.00  0.00           C  
ATOM   4223  CD  GLU   538       5.367  41.215  -6.112  1.00  0.00           C  
ATOM   4224  OE1 GLU   538       5.305  42.468  -5.998  1.00  0.00           O  
ATOM   4225  OE2 GLU   538       4.677  40.409  -5.432  1.00  0.00           O  
ATOM   4226  N   LEU   539       8.767  43.299  -9.826  1.00  0.00              
ATOM   4227  CA  LEU   539       9.925  44.110 -10.084  1.00  0.00              
ATOM   4228  CB  LEU   539      10.880  43.443 -11.095  1.00  0.00              
ATOM   4229  C   LEU   539       9.517  45.449 -10.628  1.00  0.00              
ATOM   4230  O   LEU   539      10.072  46.472 -10.229  1.00  0.00              
ATOM   4231  CG  LEU   539      12.281  44.083 -11.202  1.00  0.00           C  
ATOM   4232  CD1 LEU   539      12.240  45.519 -11.746  1.00  0.00           C  
ATOM   4233  CD2 LEU   539      13.038  43.962  -9.869  1.00  0.00           C  
ATOM   4234  N   VAL   540       8.526  45.493 -11.538  1.00  0.00              
ATOM   4235  CA  VAL   540       8.183  46.745 -12.154  1.00  0.00              
ATOM   4236  CB  VAL   540       7.146  46.619 -13.232  1.00  0.00              
ATOM   4237  C   VAL   540       7.710  47.729 -11.127  1.00  0.00              
ATOM   4238  O   VAL   540       8.084  48.900 -11.173  1.00  0.00              
ATOM   4239  CG1 VAL   540       5.843  46.120 -12.603  1.00  0.00           C  
ATOM   4240  CG2 VAL   540       7.017  47.975 -13.947  1.00  0.00           C  
ATOM   4241  N   ASP   541       6.890  47.285 -10.158  1.00  0.00              
ATOM   4242  CA  ASP   541       6.326  48.191  -9.195  1.00  0.00              
ATOM   4243  CB  ASP   541       5.285  47.511  -8.292  1.00  0.00              
ATOM   4244  C   ASP   541       7.393  48.802  -8.333  1.00  0.00              
ATOM   4245  O   ASP   541       7.343  49.995  -8.040  1.00  0.00              
ATOM   4246  CG  ASP   541       4.495  48.608  -7.596  1.00  0.00           C  
ATOM   4247  OD1 ASP   541       5.109  49.376  -6.810  1.00  0.00           O  
ATOM   4248  OD2 ASP   541       3.266  48.702  -7.860  1.00  0.00           O  
ATOM   4249  N   TYR   542       8.405  48.013  -7.924  1.00  0.00              
ATOM   4250  CA  TYR   542       9.431  48.504  -7.041  1.00  0.00              
ATOM   4251  CB  TYR   542      10.482  47.456  -6.634  1.00  0.00              
ATOM   4252  C   TYR   542      10.187  49.615  -7.681  1.00  0.00              
ATOM   4253  O   TYR   542      10.558  50.573  -7.004  1.00  0.00              
ATOM   4254  CG  TYR   542       9.899  46.572  -5.591  1.00  0.00           C  
ATOM   4255  CD1 TYR   542       9.764  47.039  -4.304  1.00  0.00           C  
ATOM   4256  CD2 TYR   542       9.511  45.285  -5.882  1.00  0.00           C  
ATOM   4257  CE1 TYR   542       9.235  46.241  -3.319  1.00  0.00           C  
ATOM   4258  CE2 TYR   542       8.982  44.482  -4.900  1.00  0.00           C  
ATOM   4259  CZ  TYR   542       8.842  44.960  -3.619  1.00  0.00           C  
ATOM   4260  OH  TYR   542       8.299  44.136  -2.611  1.00  0.00           O  
ATOM   4261  N   LEU   543      10.434  49.524  -9.000  1.00  0.00              
ATOM   4262  CA  LEU   543      11.254  50.509  -9.638  1.00  0.00              
ATOM   4263  CB  LEU   543      11.453  50.259 -11.142  1.00  0.00              
ATOM   4264  C   LEU   543      10.642  51.847  -9.422  1.00  0.00              
ATOM   4265  O   LEU   543      11.350  52.821  -9.172  1.00  0.00              
ATOM   4266  CG  LEU   543      12.253  48.969 -11.413  1.00  0.00           C  
ATOM   4267  CD1 LEU   543      12.636  48.834 -12.896  1.00  0.00           C  
ATOM   4268  CD2 LEU   543      13.462  48.856 -10.469  1.00  0.00           C  
ATOM   4269  N   THR   544       9.306  51.944  -9.490  1.00  0.00              
ATOM   4270  CA  THR   544       8.767  53.225  -9.168  1.00  0.00              
ATOM   4271  CB  THR   544       7.391  53.457  -9.716  1.00  0.00              
ATOM   4272  C   THR   544       8.706  53.260  -7.680  1.00  0.00              
ATOM   4273  O   THR   544       7.889  52.581  -7.061  1.00  0.00              
ATOM   4274  OG1 THR   544       7.405  53.333 -11.132  1.00  0.00           O  
ATOM   4275  CG2 THR   544       6.941  54.872  -9.317  1.00  0.00           C  
ATOM   4276  N   PHE   545       9.625  54.030  -7.068  1.00  0.00              
ATOM   4277  CA  PHE   545       9.639  54.208  -5.648  1.00  0.00              
ATOM   4278  CB  PHE   545      11.030  54.513  -5.057  1.00  0.00              
ATOM   4279  C   PHE   545       8.714  55.344  -5.389  1.00  0.00              
ATOM   4280  O   PHE   545       8.233  55.976  -6.328  1.00  0.00              
ATOM   4281  CG  PHE   545      11.781  53.222  -4.990  1.00  0.00           C  
ATOM   4282  CD1 PHE   545      12.395  52.688  -6.100  1.00  0.00           C  
ATOM   4283  CD2 PHE   545      11.871  52.542  -3.796  1.00  0.00           C  
ATOM   4284  CE1 PHE   545      13.082  51.497  -6.017  1.00  0.00           C  
ATOM   4285  CE2 PHE   545      12.556  51.353  -3.706  1.00  0.00           C  
ATOM   4286  CZ  PHE   545      13.164  50.827  -4.820  1.00  0.00           C  
ATOM   4287  N   GLY   546       8.413  55.635  -4.112  1.00  0.00              
ATOM   4288  CA  GLY   546       7.432  56.652  -3.893  1.00  0.00              
ATOM   4289  C   GLY   546       6.136  55.987  -4.196  1.00  0.00              
ATOM   4290  O   GLY   546       5.647  55.203  -3.384  1.00  0.00              
ATOM   4291  N   LYS   547       5.527  56.297  -5.360  1.00  0.00              
ATOM   4292  CA  LYS   547       4.335  55.581  -5.707  1.00  0.00              
ATOM   4293  CB  LYS   547       3.776  55.931  -7.096  1.00  0.00              
ATOM   4294  C   LYS   547       4.778  54.162  -5.757  1.00  0.00              
ATOM   4295  O   LYS   547       5.839  53.856  -6.294  1.00  0.00              
ATOM   4296  CG  LYS   547       3.165  57.328  -7.192  1.00  0.00           C  
ATOM   4297  CD  LYS   547       1.939  57.522  -6.297  1.00  0.00           C  
ATOM   4298  CE  LYS   547       1.315  58.913  -6.418  1.00  0.00           C  
ATOM   4299  NZ  LYS   547       0.763  59.099  -7.779  1.00  0.00           N  
ATOM   4300  N   SER   548       3.981  53.254  -5.176  1.00  0.00              
ATOM   4301  CA  SER   548       4.410  51.894  -5.097  1.00  0.00              
ATOM   4302  CB  SER   548       4.862  51.479  -3.686  1.00  0.00              
ATOM   4303  C   SER   548       3.227  51.055  -5.429  1.00  0.00              
ATOM   4304  O   SER   548       2.759  51.021  -6.566  1.00  0.00              
ATOM   4305  OG  SER   548       6.014  52.214  -3.301  1.00  0.00           O  
ATOM   4306  N   GLN   549       2.716  50.351  -4.407  1.00  0.00              
ATOM   4307  CA  GLN   549       1.615  49.456  -4.564  1.00  0.00              
ATOM   4308  CB  GLN   549       1.176  48.830  -3.230  1.00  0.00              
ATOM   4309  C   GLN   549       0.458  50.241  -5.081  1.00  0.00              
ATOM   4310  O   GLN   549      -0.307  49.737  -5.902  1.00  0.00              
ATOM   4311  CG  GLN   549       0.046  47.810  -3.372  1.00  0.00           C  
ATOM   4312  CD  GLN   549       0.655  46.528  -3.920  1.00  0.00           C  
ATOM   4313  OE1 GLN   549       0.044  45.827  -4.724  1.00  0.00           O  
ATOM   4314  NE2 GLN   549       1.896  46.207  -3.464  1.00  0.00           N  
ATOM   4315  N   GLN   550       0.299  51.501  -4.624  1.00  0.00              
ATOM   4316  CA  GLN   550      -0.858  52.237  -5.041  1.00  0.00              
ATOM   4317  CB  GLN   550      -0.910  53.659  -4.461  1.00  0.00              
ATOM   4318  C   GLN   550      -0.842  52.347  -6.530  1.00  0.00              
ATOM   4319  O   GLN   550      -1.796  51.943  -7.191  1.00  0.00              
ATOM   4320  CG  GLN   550      -2.276  54.319  -4.640  1.00  0.00           C  
ATOM   4321  CD  GLN   550      -3.239  53.592  -3.712  1.00  0.00           C  
ATOM   4322  OE1 GLN   550      -4.391  53.341  -4.060  1.00  0.00           O  
ATOM   4323  NE2 GLN   550      -2.752  53.241  -2.491  1.00  0.00           N  
ATOM   4324  N   ALA   551       0.256  52.852  -7.120  1.00  0.00              
ATOM   4325  CA  ALA   551       0.277  52.835  -8.551  1.00  0.00              
ATOM   4326  CB  ALA   551       0.056  51.438  -9.156  1.00  0.00              
ATOM   4327  C   ALA   551      -0.766  53.752  -9.090  1.00  0.00              
ATOM   4328  O   ALA   551      -1.203  54.694  -8.431  1.00  0.00              
ATOM   4329  N   LEU   552      -1.172  53.479 -10.346  1.00  0.00              
ATOM   4330  CA  LEU   552      -2.113  54.294 -11.049  1.00  0.00              
ATOM   4331  CB  LEU   552      -2.403  53.808 -12.483  1.00  0.00              
ATOM   4332  C   LEU   552      -3.399  54.353 -10.287  1.00  0.00              
ATOM   4333  O   LEU   552      -3.970  55.430 -10.124  1.00  0.00              
ATOM   4334  CG  LEU   552      -3.058  52.418 -12.592  1.00  0.00           C  
ATOM   4335  CD1 LEU   552      -3.298  52.046 -14.064  1.00  0.00           C  
ATOM   4336  CD2 LEU   552      -2.257  51.344 -11.840  1.00  0.00           C  
ATOM   4337  N   LEU   553      -3.885  53.210  -9.771  1.00  0.00              
ATOM   4338  CA  LEU   553      -5.139  53.238  -9.073  1.00  0.00              
ATOM   4339  CB  LEU   553      -5.810  51.855  -9.019  1.00  0.00              
ATOM   4340  C   LEU   553      -4.882  53.699  -7.677  1.00  0.00              
ATOM   4341  O   LEU   553      -3.979  53.212  -7.002  1.00  0.00              
ATOM   4342  CG  LEU   553      -7.179  51.843  -8.322  1.00  0.00           C  
ATOM   4343  CD1 LEU   553      -8.192  52.714  -9.082  1.00  0.00           C  
ATOM   4344  CD2 LEU   553      -7.677  50.404  -8.113  1.00  0.00           C  
ATOM   4345  N   GLY   554      -5.682  54.672  -7.206  1.00  0.00              
ATOM   4346  CA  GLY   554      -5.491  55.167  -5.878  1.00  0.00              
ATOM   4347  C   GLY   554      -6.802  54.932  -5.137  1.00  0.00              
ATOM   4348  O   GLY   554      -6.811  54.105  -4.186  1.00  0.00              
ATOM   4349  OXT GLY   554      -7.817  55.577  -5.515  1.00  0.00              
TER
